# Supplementary material for: The Prediction of Key Cytoskeleton Components Involved in Glomerular Diseases Based on a Protein-Protein Interaction Network
Source: PLoS One. 2016 May 26;11(5):e0156024. doi: 10.1371/journal.pone.0156024 (PMC4882061; doi:10.1371/journal.pone.0156024)
Supplement: S1 Table — (XLS) [file pone.0156024.s001.xls]

## Sheet: combined
Entrez ID	Symbol	Gene name
7454	WAS	Wiskott-Aldrich syndrome protein
4629	MYH11	MYH11 protein
829	CAPZA1	F-actin-capping protein subunit alpha-1
57731	SPTBN4	Spectrin beta chain, non-erythrocytic 4
7408	VASP	Vasodilator-stimulated phosphoprotein
7464	CORO2A	Coronin-2A
4771	NF2	Merlin
4627	MYH9	MYH9 protein
2317	FLNB	Filamin-B
64098	PARVG	Gamma-parvin
57175	CORO1B	Coronin-1B
11151	CORO1A	Coronin-1A
6710	SPTB	Spectrin beta chain, erythrocytic
87	ACTN1	Alpha-actinin 1
51466	EVL	Ena/VASP-like protein
23603	CORO1C	Coronin-1C
9026	HIP1R	Huntingtin-interacting protein 1-related protein
3936	LCP1	Plastin-2
4892	NRAP	Nebulin-related-anchoring protein
1729	DIAPH1	DIAPH1 protein
64601	VPS16	Vacuolar protein sorting-associated protein 16 homolog
57496	MKL2	MKL/myocardin-like protein 2
79784	MYH14	Myosin-14
7114	TMSB4X	TMSB4X protein
830	CAPZA2	F-actin-capping protein subunit alpha-2
8976	WASL	Neural Wiskott-Aldrich syndrome protein
10095	ARPC1B	Actin-related protein 2/3 complex subunit 1B
6712	SPTBN2	Spectrin beta chain, non-erythrocytic 2
129446	XIRP2	Xin actin-binding repeat-containing protein 2
3092	HIP1	Huntingtin interacting protein 1 variant
4210	MEFV	Pyrin
9788	MTSS1	Metastasis suppressor protein 1
4625	MYH7	Myosin-7
2316	FLNA	FLNA protein
644150	WIPF3	WAS/WASL-interacting protein family member 3
1730	DIAPH2	DIAPH2 protein
83543	AIF1L	Allograft inflammatory factor 1-like
57644	MYH7B	Myosin-7B
11346	SYNPO	Synaptopodin
100287171	WASH1	WAS protein family homolog 1
51361	HOOK1	Protein Hook homolog 1
147179	WIPF2	WAS/WASL-interacting protein family member 2
374677	WASH4P	Putative WAS protein family homolog 4
64005	MYO1G	Unconventional myosin-Ig
57591	MKL1	MKL/myocardin-like protein 1
29780	PARVB	Beta-parvin
5962	RDX	Radixin
83715	ESPN	Espin
832	CAPZB	CAPZB protein
83988	NCALD	Neurocalcin-delta
4649	MYO9A	Unconventional myosin-IXa
6711	SPTBN1	Spectrin beta chain, non-erythrocytic 1
1627	DBN1	Drebrin
55704	CCDC88A	KIAA1212 protein
6532	SLC6A4	Sodium-dependent serotonin transporter
537	ATP6AP1	Drop1 fusion protein
28988	DBNL	Drebrin-like protein
1265	CNN2	Calponin-2
5358	PLS3	Plastin-3
2039	DMTN	Dematin
57471	ERMN	Ermin
10552	ARPC1A	Actin-related protein 2/3 complex subunit 1A
3059	HCLS1	Hematopoietic lineage cell-specific protein
10296	MAEA	Macrophage erythroblast attacher
29999	FSCN3	Fascin-3
1264	CNN1	Calponin-1
7429	VIL1	Villin-1
2059	EPS8	Epidermal growth factor receptor kinase substrate 8
23499	MACF1	Microtubule-actin cross-linking factor 1, isoforms 1/2/3/5
2318	FLNC	Filamin-C
8522	GAS7	Growth arrest-specific protein 7
10486	CAP2	Adenylyl cyclase-associated protein 2
88	ACTN2	Alpha-actinin-2
124783	SPATA32	Spermatogenesis-associated protein 32
55742	PARVA	Alpha-parvin
7456	WIPF1	WIPF1 protein
822	CAPG	Macrophage-capping protein
374666	WASH3P	Putative WAS protein family homolog 3
357	SHROOM2	Protein Shroom2
5217	PFN2	Profilin-2
800	CALD1	NAG22 protein
442721	LMOD2	Leiomodin-2
3927	LASP1	LIM and SH3 domain protein 1
23242	COBL	Protein cordon-bleu
5357	PLS1	Plastin-1
81624	DIAPH3	Protein diaphanous homolog 3
7134	TNNC1	Troponin C type 1 (Slow), isoform CRA_a
6624	FSCN1	Fascin
85477	SCIN	Adseverin
79083	MLPH	Melanophilin
3688	ITGB1	Integrin beta
5581	PRKCE	Putative uncharacterized protein PRKCE
50853	VILL	Villin-like protein
134549	SHROOM1	Protein Shroom1
10487	CAP1	Adenylyl cyclase-associated protein
51734	MSRB1	Methionine-R-sulfoxide reductase B1
84448	ABLIM2	Actin-binding LIM protein 2
22998	LIMCH1	LIM and calponin homology domains-containing protein 1
11344	TWF2	Twinfilin-2
22885	ABLIM3	Actin-binding LIM protein 3
9168	TMSB10	Thymosin beta-10
6521	SLC4A1	Erythroid anion exchange protein
1495	CTNNA1	Catenin alpha-1
6744	SSFA2	Sperm-specific antigen 2
23345	SYNE1	Nesprin-1
7430	EZR	Ezrin
4628	MYH10	Myosin-10
667	DST	Dystonin
23136	EPB41L3	Band 4.1-like protein 3
1756	DMD	DMD protein
1266	CNN3	DJ639P13.2.2 (Acidic calponin 3)
2035	EPB41	EPB41 protein
2037	EPB41L2	cDNA FLJ45145 fis, clone BRAWH3041492, moderately similar to Homo sapiens erythrocyte membrane protein band 4.1 (elliptocytosis 1, RH-linked) (EPB41)
5339	PLEC	Plectin
1072	CFL1	Cofilin-1
63876	PKNOX2	Homeobox protein PKNOX2
23500	DAAM2	Disheveled-associated activator of morphogenesis 2
6337	SCNN1A	Amiloride-sensitive epithelial sodium channel alpha subunit
81	ACTN4	ACTN4 protein
6840	SVIL	SVIL protein
59341	TRPV4	Transient receptor potential cation channel subfamily V member 4
9749	PHACTR2	Phosphatase and actin regulator 2
11034	DSTN	Destrin
51474	LIMA1	LIM domain and actin-binding protein 1
5756	TWF1	Twinfilin-1
10677	AVIL	Advillin
91010	FMNL3	Formin-like protein 3
221692	PHACTR1	Phosphatase and actin regulator 1
3983	ABLIM1	Actin-binding LIM protein 1
4644	MYO5A	Unconventional myosin-Va
83660	TLN2	Talin-2
23002	DAAM1	Disheveled-associated activator of morphogenesis 1
84962	AJUBA	LIM domain-containing protein ajuba
2764	GMFB	Glia maturation factor beta
161176	SYNE3	Nesprin-3
122622	ADSSL1	Adenylosuccinate synthetase isozyme 1
23224	SYNE2	Nesprin-2
29767	TMOD2	Tropomodulin-2
22837	COBLL1	Cordon-bleu protein-like 1
2036	EPB41L1	Band 4.1-like protein 1
4703	NEB	NEB protein
23406	COTL1	Coactosin-like protein
286527	TMSB15B	Thymosin beta-15B
54899	PXK	PXK
5216	PFN1	Profilin-1
752	FMNL1	Formin-like protein 1
2314	FLII	Protein flightless-1 homolog
10755	GIPC1	PDZ domain-containing protein GIPC1
9535	GMFG	Glia maturation factor gamma
4641	MYO1C	Unconventional myosin-Ic
4542	MYO1F	Unconventional myosin-If
7287	TULP1	Tubby-related protein 1
9087	TMSB4Y	Thymosin beta-4, Y-chromosomal
8507	ENC1	Ectoderm-neural cortex protein 1
25794	FSCN2	Fascin-2
10109	ARPC2	Actin-related protein 2/3 complex subunit 2
10094	ARPC3	Actin-related protein 2/3 complex subunit 3
3636	INPPL1	Phosphatidylinositol 3,4,5-trisphosphate 5-phosphatase 2
10092	ARPC5	Actin-related protein 2/3 complex subunit 5
9051	PSTPIP1	Proline-serine-threonine phosphatase-interacting protein 1
4430	MYO1B	Unconventional myosin-Ib
4983	OPHN1	Oligophrenin 1
9948	WDR1	WD repeat-containing protein 1
6102	RP2	Protein XRP2
10529	NEBL	Nebulette
4642	MYO1D	Unconventional myosin-Id
9645	MICAL2	Protein-methionine sulfoxide oxidase MICAL2
11275	KLHL2	Kelch-like protein 2
25	ABL1	Tyrosine-protein kinase ABL1
1956	EGFR	Epidermal growth factor receptor
6708	SPTA1	Spectrin alpha chain, erythrocytic 1
7125	TNNC2	Troponin C, skeletal muscle
2638	GC	Vitamin D-binding protein
283	ANG	Angiogenin
226	ALDOA	Fructose-bisphosphate aldolase A
2934	GSN	Putative uncharacterized protein DKFZp313L0718
7170	TPM3	Tropomyosin alpha-3 chain
7169	TPM2	Tropomyosin beta chain
4634	MYL3	Myosin light chain 3
7168	TPM1	Tropomyosin alpha-1 chain
11013	TMSB15A	Thymosin beta-15A
4633	MYL2	Myosin regulatory light chain 2, ventricular/cardiac muscle isoform
4621	MYH3	Myosin-3
5304	PIP	Prolactin-inducible protein
1636	ACE	Angiotensin-converting enzyme
4635	MYL4	Myosin light chain 4
4619	MYH1	MYH1 protein
4624	MYH6	Myosin-6
4626	MYH8	Myosin-8
653145	ANXA8	Annexin A8
2241	FER	Tyrosine-protein kinase Fer
6853	SYN1	Synapsin-1
7414	VCL	Vinculin
7135	TNNI1	Troponin I, slow skeletal muscle
7137	TNNI3	Troponin I, cardiac muscle
1773	DNASE1	Deoxyribonuclease-1
4478	MSN	Moesin
6275	S100A4	Protein S100-A4
7111	TMOD1	Tropomodulin-1
4846	NOS3	Nitric oxide synthase, endothelial
25802	LMOD1	Leiomodin-1
4082	MARCKS	Myristoylated alanine-rich C-kinase substrate
4046	LSP1	Lymphocyte-specific protein 1
118	ADD1	Alpha-adducin
119	ADD2	Beta-adducin
359	AQP2	Aquaporin-2
27	ABL2	Abelson tyrosine-protein kinase 2
10128	LRPPRC	Leucine-rich PPR motif-containing protein, mitochondrial
7140	TNNT3	Troponin T, fast skeletal muscle
7139	TNNT2	Troponin T, cardiac muscle
7402	UTRN	Utrophin
7136	TNNI2	Troponin I, fast skeletal muscle
65108	MARCKSL1	MARCKS-related protein
2010	EMD	Emerin
1234	CCR5	C-C chemokine receptor type 5
6525	SMTN	Smoothelin
199	AIF1	Allograft inflammatory factor 1
79585	CORO7	Coronin-7
10093	ARPC4	Actin-related protein 2/3 complex subunit 4
345456	PFN3	Profilin-3
7852	CXCR4	C-X-C chemokine receptor type 4
10096	ACTR3	Actin-related protein 3
10097	ACTR2	Actin-related protein 2
7171	TPM4	Tropomyosin alpha-4 chain
3208	HPCA	Neuron-specific calcium-binding protein hippocalcin
4604	MYBPC1	Myosin-binding protein C, slow-type
6876	TAGLN	Transgelin
7533	YWHAH	14-3-3 protein eta
5747	PTK2	Focal adhesion kinase 1
89	ACTN3	Alpha-actinin-3
56907	SPIRE1	Protein spire homolog 1
339451	KLHL17	Kelch-like protein 17
91624	NEXN	Nexilin
3778	KCNMA1	Calcium-activated potassium channel subunit alpha-1
4643	MYO1E	Unconventional myosin-Ie
4647	MYO7A	Unconventional myosin-VIIa
6640	SNTA1	Alpha-1-syntrophin
6645	SNTB2	Beta-2-syntrophin
4650	MYO9B	MYO9B protein
816	CAMK2B	Calcium/calmodulin-dependent protein kinase type II subunit beta
10788	IQGAP2	Ras GTPase-activating-like protein IQGAP2
2275	FHL3	FHL3 protein
6709	SPTAN1	Spectrin alpha chain, non-erythrocytic 1
6641	SNTB1	Beta-1-syntrophin
1605	DAG1	Dystroglycan
4606	MYBPC2	Myosin-binding protein C, fast-type
4607	MYBPC3	Myosin-binding protein C, cardiac-type
85458	DIXDC1	Dixin
4638	MYLK	Myosin light chain kinase, smooth muscle
64423	INF2	Inverted formin-2
80206	FHOD3	FH1/FH2 domain-containing protein 3
376132	LRRC10	Leucine-rich repeat-containing protein 10
1073	CFL2	Cofilin-2
4620	MYH2	Myosin-2
120892	LRRK2	Leucine-rich repeat serine/threonine-protein kinase 2
199953	TMEM201	Transmembrane protein 201
23307	FKBP15	FK506-binding protein 15
7118	TMSB4XP4	HCG1780554
10810	WASF3	Wiskott-Aldrich syndrome protein family member 3
7094	TLN1	Talin-1
55201	MAP1S	Microtubule-associated protein 1S
342184	FMN1	Formin-1
92241	RCSD1	CapZ-interacting protein
79789	CLMN	Calmin
170954	PPP1R18	Phostensin
9659	PDE4DIP	PDE4DIP protein
4648	MYO7B	Unconventional myosin-VIIb
84940	CORO6	Coronin-6
375260	WASH2P	WAS protein family homolog 2
23164	MPRIP	Myosin phosphatase Rho-interacting protein
165904	XIRP1	Xin actin-binding repeat-containing protein 1
92154	MTSS1L	MTSS1-like protein
85464	SSH2	Protein phosphatase Slingshot homolog 2
23191	CYFIP1	Cytoplasmic FMR1-interacting protein 1
57553	MICAL3	Protein-methionine sulfoxide oxidase MICAL3
286187	PPP1R42	Protein phosphatase 1 regulatory subunit 42
84665	MYPN	Myopalladin
283431	GAS2L3	GAS2-like protein 3
84700	MYO18B	Unconventional myosin-XVIIIb
130271	PLEKHH2	Pleckstrin homology domain-containing family H member 2
126353	MISP	Mitotic interactor and substrate of PLK1
79778	MICALL2	MICAL-like protein 2
161514	TBC1D21	TBC1 domain family member 21
65979	PHACTR4	Phosphatase and actin regulator 4
84951	TNS4	Tensin-4
137735	ABRA	Actin-binding Rho-activating protein
283446	MYO1H	Unconventional myosin-Ih
163183	SYNE4	Nesprin-4
60312	AFAP1	Actin filament-associated protein 1
257144	GCSAM	Germinal center-associated signaling and motility protein
55740	ENAH	Protein enabled homolog
133746	JMY	Junction-mediating and -regulatory protein
53904	MYO3A	Myosin-IIIa
25924	MYRIP	Rab effector MyRIP
375189	PFN4	Profilin-4
246176	GAS2L2	GAS2-like protein 2
81930	KIF18A	Kinesin-like protein KIF18A
26260	FBXO25	F-box only protein 25
64780	MICAL1	Protein-methionine sulfoxide oxidase MICAL1
54869	EPS8L1	Epidermal growth factor receptor kinase substrate 8-like protein 1
54961	SSH3	Protein phosphatase Slingshot homolog 3
123720	WHAMM	WASP homolog-associated protein with actin, membranes and microtubules
57619	SHROOM3	Protein Shroom3
79983	POF1B	Protein POF1B
84501	SPIRE2	Protein spire homolog 2
23022	PALLD	Palladin
140469	MYO3B	Myosin-IIIb
54434	SSH1	Protein phosphatase Slingshot homolog 1
7273	TTN	Titin
8936	WASF1	Wiskott-Aldrich syndrome protein family member 1
399687	MYO18A	Unconventional myosin-XVIIIa
142678	MIB2	E3 ubiquitin-protein ligase MIB2
53827	FXYD5	FXYD domain-containing ion transport regulator 5
80179	MYO19	Unconventional myosin-XIX
10611	PDLIM5	PDZ and LIM domain protein 5
5074	PAWR	PRKC apoptosis WT1 regulator protein
116154	PHACTR3	Phosphatase and actin regulator 3
93661	CAPZA3	F-actin-capping protein subunit alpha-3
121512	FGD4	FYVE, RhoGEF and PH domain-containing protein 4
51088	KLHL5	Kelch-like protein 5
114793	FMNL2	Formin-like protein 2
54822	TRPM7	Transient receptor potential cation channel subfamily M member 7
24145	PANX1	Pannexin-1
84687	PPP1R9B	Neurabin-2
81873	ARPC5L	Actin-related protein 2/3 complex subunit 5-like protein
9275	BCL7B	B-cell CLL/lymphoma 7 protein family member B
23623	RUSC1	RUN and SH3 domain-containing protein 1
10580	SORBS1	Sorbin and SH3 domain-containing protein 1
85358	SHANK3	SH3 and multiple ankyrin repeat domains protein 3
56062	KLHL4	Kelch-like protein 4
653857	ACTR3C	Actin-related protein 3C
80306	MED28	Mediator of RNA polymerase II transcription subunit 28
11078	TRIOBP	TRIO and F-actin-binding protein
64787	EPS8L2	Epidermal growth factor receptor kinase substrate 8-like protein 2
84168	ANTXR1	Anthrax toxin receptor 1
79933	SYNPO2L	Synaptopodin 2-like protein
7145	TNS1	Tensin-1
4651	MYO10	Unconventional myosin-X
51778	MYOZ2	Myozenin-2
653440	WASH6P	WAS protein family homolog 6
54443	ANLN	Actin-binding protein anillin
55930	MYO5C	Unconventional myosin-Vc
57626	KLHL1	Kelch-like protein 1
51332	SPTBN5	Spectrin beta chain, non-erythrocytic 5
9463	PICK1	PRKCA-binding protein
9455	HOMER2	Homer protein homolog 2
54212	SNTG1	Gamma-1-syntrophin
55171	TBCCD1	TBCC domain-containing protein 1
54784	ALKBH4	Alpha-ketoglutarate-dependent dioxygenase alkB homolog 4
54221	SNTG2	Gamma-2-syntrophin
29766	TMOD3	Tropomodulin-3
56776	FMN2	Formin-2
29765	TMOD4	Tropomodulin-4
57180	ACTR3B	Actin-related protein 3B
57617	VPS18	Vacuolar protein sorting-associated protein 18 homolog
57530	CGN	Cingulin
4640	MYO1A	Unconventional myosin-Ia
9499	MYOT	Myotilin
8409	UXT	Protein UXT
10013	HDAC6	Histone deacetylase 6
120	ADD3	Gamma-adducin
26249	KLHL3	Kelch-like protein 3
55971	BAIAP2L1	Brain-specific angiogenesis inhibitor 1-associated protein 2-like protein 1
51168	MYO15A	Unconventional myosin-XV
8735	MYH13	Myosin-13
26258	BLOC1S6	Biogenesis of lysosome-related organelles complex 1 subunit 6
54617	INO80	DNA helicase INO80
55607	PPP1R9A	Neurabin-1
57477	SHROOM4	Protein Shroom4
4645	MYO5B	Unconventional myosin-Vb
4646	MYO6	Unconventional myosin-VI
171024	SYNPO2	Synaptopodin-2
10391	CORO2B	Coronin-2B
23012	STK38L	Serine/threonine-protein kinase 38-like
22989	MYH15	Myosin-15
27252	KLHL20	Kelch-like protein 20
22921	MSRB2	Methionine-R-sulfoxide reductase B2, mitochondrial
3652	IPP	Actin-binding protein IPP
29109	FHOD1	FH1/FH2 domain-containing protein 1
4622	MYH4	Myosin-4
11133	KPTN	Kaptin
10163	WASF2	Wiskott-Aldrich syndrome protein family member 2
23026	MYO16	Unconventional myosin-XVI
347733	TUBB2B	Putative uncharacterized protein DKFZp566F223
147700	KLC3	Kinesin light chain 3
55605	KIF21A	Kinesin-like protein KIF21A
3886	KRT35	Keratin, type I cuticular Ha5
3861	KRT14	Keratin, type I cytoskeletal 14
25984	KRT23	Keratin, type I cytoskeletal 23
10449	ACAA2	Acetyl-Coenzyme A acyltransferase 2 (Mitochondrial 3-oxoacyl-Coenzyme A thiolase), isoform CRA_d
64147	KIF9	Kinesin-like protein KIF9
4134	MAP4	Microtubule-associated protein
4133	MAP2	Microtubule-associated protein 2
23095	KIF1B	Kinesin-like protein KIF1B
7138	TNNT1	Nemaline myopathy mutant slow skeletal muscle troponin T high molecular weight variant
2017	CTTN	Cortactin
3835	KIF22	OriP binding protein
10300	KATNB1	Katanin p80 WD40 repeat-containing subunit B1
1783	DYNC1LI2	Cytoplasmic dynein 1 light intermediate chain 2
1785	DNM2	Dynamin II
7297	TYK2	Non-receptor tyrosine-protein kinase TYK2
3718	JAK3	Tyrosine-protein kinase JAK3
2125	EVPL	Envoplakin
9857	CEP350	KIAA0480 protein
55142	HAUS2	HAUS augmin-like complex subunit 2
4137	MAPT	Microtubule-associated protein tau
8701	DNAH11	Dynein heavy chain 11, axonemal
5775	PTPN4	Putative uncharacterized protein PTPN4
57576	KIF17	Kinesin-like protein KIF17
4131	MAP1B	MAP1B protein
3875	KRT18	Keratin, type I cytoskeletal 18
51134	CEP83	Centrosomal protein of 83 kDa
84260	TCHP	Trichoplein keratin filament-binding protein
2242	FES	Tyrosine-protein kinase Fes/Fps
3833	KIFC1	Kinesin-like protein KIFC1
89953	KLC4	Kinesin light chain 4
84056	KATNAL1	Katanin p60 ATPase-containing subunit A-like 1
55125	CEP192	KIAA1569 protein
79989	TTC26	Tetratricopeptide repeat protein 26
6101	RP1	Oxygen-regulated protein 1
23303	KIF13B	Kinesin-like protein KIF13B
3889	KRT83	Keratin, type II cuticular Hb3
3996	LLGL1	Lethal(2) giant larvae protein homolog 1
80173	IFT74	Intraflagellar transport protein 74 homolog
10886	NPFFR2	Neuropeptide FF receptor 2
23617	TSSK2	Testis-specific serine/threonine-protein kinase 2
3860	KRT13	Keratin, type I cytoskeletal 13
337963	KRTAP23-1	Keratin-associated protein 23-1
9696	CROCC	Rootletin
3800	KIF5C	KIF5C protein
55700	MAP7D1	MAP7D1 protein
285590	SH3PXD2B	SH3 and PX domain-containing protein 2B
324	APC	APC protein
257019	FRMD3	FERM domain-containing protein 3
124093	CCDC78	Coiled-coil domain-containing protein 78
23332	CLASP1	CLIP-associating protein 1
3797	KIF3C	Kinesin-like protein KIF3C
23380	SRGAP2	SLIT-ROBO Rho GTPase activating protein 2
1770	DNAH9	Dynein heavy chain 9, axonemal
79884	MAP9	Microtubule-associated protein 9
6790	AURKA	Aurora kinase A
2913	GRM3	Metabotropic glutamate receptor 3
889	KRIT1	Krev interaction trapped protein 1
1780	DYNC1I1	DYNC1I1 protein
9844	ELMO1	Engulfment and cell motility protein 1
2979	GUCA1B	GUCA1B protein
3798	KIF5A	Kinesin heavy chain isoform 5A
7280	TUBB2A	Tubulin beta-2A chain
10763	NES	NES protein
4741	NEFM	Neurofilament-3 (150 kD medium)
387273	KRTAP5-10	Keratin-associated protein 5-10
643246	MAP1LC3B2	Microtubule-associated proteins 1A/1B light chain 3 beta 2
85349	KRT87P	Putative keratin-87 protein
10806	SDCCAG8	Serologically defined colon cancer antigen 8
55559	HAUS7	HAUS augmin-like complex subunit 7
8481	OFD1	Oral-facial-digital syndrome 1 protein
23176	SEPT8	Septin-8
5119	CHMP1A	Charged multivesicular body protein 1a
10897	YIF1A	Protein YIF1A
79861	TUBAL3	Tubulin alpha chain-like 3
644943	RASSF10	Ras association domain-containing protein 10
29901	SAC3D1	SAC3 domain-containing protein 1
6339	SCNN1D	Amiloride-sensitive sodium channel subunit delta
5108	PCM1	Pericentriolar material 1 protein
164714	TTLL8	Protein monoglycylase TTLL8
11190	CEP250	Centrosome-associated protein CEP250
148930	KNCN	Kinocilin
85378	TUBGCP6	Gamma-tubulin complex component 6
9743	ARHGAP32	Rho GTPase-activating protein 32
2995	GYPC	Glycophorin-C
29119	CTNNA3	Catenin alpha-3
2258	FGF13	Fibroblast growth factor 13
55964	SEPT3	Neuronal-specific septin-3
4778	NFE2	Transcription factor NF-E2 45 kDa subunit
26012	NSMF	NELF protein
11104	KATNA1	Katanin p60 ATPase-containing subunit A1
10540	DCTN2	Dynactin subunit 2
9814	SFI1	Protein SFI1 homolog
3866	KRT15	Keratin, type I cytoskeletal 15
4354	MPP1	55 kDa erythrocyte membrane protein
23542	MAPK8IP2	C-Jun-amino-terminal kinase-interacting protein 2
100505724	KRTAP9-7	Keratin-associated protein 9-7
387267	KRTAP5-4	Keratin-associated protein 5-4
338	APOB	Apolipoprotein B-100
1739	DLG1	Disks large homolog 1
100505753	KRTAP16-1	Keratin-associated protein 16-1
100507608	KRTAP9-6	Keratin-associated protein 9-6
253012	HEPACAM2	HEPACAM family member 2
64837	KLC2	Kinesin light chain 2
100533177	KRTAP29-1	Keratin-associated protein 29-1
728318	KRTAP9-1	Keratin-associated protein 9-1
7534	YWHAZ	14-3-3 protein zeta/delta
207	AKT1	AKT1m transcript variant 4
10126	DNAL4	Dynein light chain 4, axonemal
25776	CBY1	Protein chibby homolog 1
23331	TTC28	Tetratricopeptide repeat protein 28
7431	VIM	Vimentin
11020	IFT27	Intraflagellar transport protein 27 homolog
5332	PLCB4	1-phosphatidylinositol 4,5-bisphosphate phosphodiesterase beta-4
64769	MEAF6	Chromatin modification-related protein MEAF6
5586	PKN2	Serine/threonine-protein kinase N2
9887	SMG7	Protein SMG7
113220	KIF12	Kinesin-like protein KIF12
55755	CDK5RAP2	CDK5 regulatory subunit-associated protein 2
23157	SEPT6	Septin 6
8317	CDC7	Cell division cycle 7-related protein kinase
3633	INPP5B	Type II inositol 1,4,5-trisphosphate 5-phosphatase
23581	CASP14	Caspase-14
23580	CDC42EP4	Cdc42 effector protein 4
51447	IP6K2	Inositol hexakisphosphate kinase 2
9391	CIAO1	Probable cytosolic iron-sulfur protein assembly protein CIAO1
10101	NUBP2	Cytosolic Fe-S cluster assembly factor NUBP2
23063	WAPAL	Wings apart-like protein homolog
4609	MYC	V-myc myelocytomatosis viral oncogene homolog
57610	RANBP10	Ran-binding protein 10
123811	FOPNL	LisH domain-containing protein FOPNL
55329	MNS1	Meiosis-specific nuclear structural protein 1
26512	INTS6	Integrator complex subunit 6
8379	MAD1L1	Mitotic spindle assembly checkpoint protein MAD1
5595	MAPK3	Mitogen-activated protein kinase 3
84617	TUBB6	Tubulin beta-6 chain
10844	TUBGCP2	Gamma-tubulin complex component 2
80127	CCDC176	Basal body-orientation factor 1
23259	DDHD2	Phospholipase DDHD2
79441	HAUS3	HAUS augmin-like complex subunit 3
5311	PKD2	Polycystin-2
2670	GFAP	Glial fibrillary acidic protein
5413	SEPT5	HCG2002594, isoform CRA_d
10112	KIF20A	Kinesin-like protein KIF20A
6760	SS18	Protein SSXT
6472	SHMT2	Serine hydroxymethyltransferase, mitochondrial
90799	CEP95	Centrosomal protein of 95 kDa
63916	ELMO2	Engulfment and cell motility protein 2
9015	TAF1A	TATA box-binding protein-associated factor RNA polymerase I subunit A
9371	KIF3B	Kinesin-like protein KIF3B
6902	TBCA	Tubulin-specific chaperone a
4172	MCM3	DNA replication licensing factor MCM3
140807	KRT72	Keratin, type II cytoskeletal 72
10121	ACTR1A	Alpha-centractin
129401	NUP35	Nucleoporin NUP53
22844	FRMPD1	FERM and PDZ domain-containing protein 1
4751	NEK2	Serine/threonine-protein kinase Nek2
4804	NGFR	Tumor necrosis factor receptor superfamily member 16
51765	STK26	Serine/threonine-protein kinase MST4
9493	KIF23	Kinesin-like protein KIF23
83786	FRMD8	FERM domain-containing protein 8
3831	KLC1	Kinesin light chain 1A
84978	FRMD5	FERM domain-containing protein 5
22933	SIRT2	NAD-dependent protein deacetylase sirtuin-2
4735	SEPT2	Septin-2
55083	KIF26B	Kinesin-like protein KIF26B
55188	RIC8B	Synembryn-B
151011	SEPT10	Septin-10
6196	RPS6KA2	Ribosomal protein S6 kinase alpha-2
3801	KIFC3	Kinesin-like protein KIFC3
79969	ATAT1	Alpha-tubulin N-acetyltransferase 1
5025	P2RX4	P2X purinoceptor 4
1742	DLG4	DLG4 protein
9851	KIAA0753	Uncharacterized protein KIAA0753
11004	KIF2C	Kinesin-like protein KIF2C
22920	KIFAP3	Kinesin-associated protein 3
22986	SORCS3	VPS10 domain-containing receptor SorCS3
4836	NMT1	Glycylpeptide N-tetradecanoyltransferase
50848	F11R	Junctional adhesion molecule A
5774	PTPN3	Tyrosine-protein phosphatase non-receptor type 3
3692	EIF6	Eukaryotic translation initiation factor 6
100130097	KIF28P	Kinesin-like protein KIF28P
221458	KIF6	Kinesin-like protein KIF6
374654	KIF7	Kinesin-like protein KIF7
9758	FRMPD4	FERM and PDZ domain-containing protein 4
125115	KRT40	Keratin, type I cytoskeletal 40
1496	CTNNA2	CTNNA2 protein
84173	ELMOD3	ELMO domain-containing protein 3
10190	TXNDC9	Thioredoxin domain-containing protein 9
25861	DFNB31	Whirlin
386674	KRTAP10-6	Keratin-associated protein 10-6
7020	TFAP2A	Transcription factor AP-2-alpha
27185	DISC1	Disrupted in schizophrenia 1 protein
95681	CEP41	Centrosomal protein of 41 kDa
57560	IFT80	Intraflagellar transport protein 80 homolog
9270	ITGB1BP1	Integrin beta-1-binding protein 1
51199	NIN	Ninein
9759	HDAC4	Histone deacetylase 4
4780	NFE2L2	Nuclear factor erythroid 2-related factor 2
135	ADORA2A	Adenosine receptor A2
5395	PMS2	Mismatch repair endonuclease PMS2
1639	DCTN1	Dynactin subunit 1
5782	PTPN12	Tyrosine-protein phosphatase non-receptor type 12
51807	TUBA8	Tubulin alpha-8 chain
27072	VPS41	Putative uncharacterized protein VPS41
79990	PLEKHH3	Pleckstrin homology domain-containing family H member 3
4281	MID1	E3 ubiquitin-protein ligase Midline-1
23397	NCAPH	Condensin complex subunit 2
54910	SEMA4C	Semaphorin-4C
26586	CKAP2	Cytoskeleton-associated protein 2
23150	FRMD4B	FERM domain-containing protein 4B
80746	TSEN2	tRNA-splicing endonuclease subunit Sen2
3728	JUP	Junction plakoglobin
8318	CDC45	Cell division control protein 45 homolog
11127	KIF3A	Kinesin-like protein KIF3A
10460	TACC3	Transforming acidic coiled-coil-containing protein 3
22924	MAPRE3	Microtubule-associated protein RP/EB family member 3
547	KIF1A	Kinesin family member 1A isoform C
7277	TUBA4A	Tubulin alpha-1
2043	EPHA4	Putative uncharacterized protein EPHA4
8898	MTMR2	Myotubularin-related protein 2
4190	MDH1	Malate dehydrogenase, cytoplasmic
26153	KIF26A	Kinesin-like protein KIF26A
10634	GAS2L1	GAS2-like protein 1
51143	DYNC1LI1	Cytoplasmic dynein 1 light intermediate chain 1
2185	PTK2B	Protein-tyrosine kinase 2-beta
5902	RANBP1	Ran-specific GTPase-activating protein
23336	SYNM	Synemin
10603	SH2B2	SH2B adapter protein 2
56992	KIF15	Kinesin-like protein KIF15
200933	FBXO45	F-box/SPRY domain-containing protein 1
23384	SPECC1L	Cytospin-A
3880	KRT19	Keratin, type I cytoskeletal 19
10160	FARP1	FERM, RhoGEF and pleckstrin domain-containing protein 1
10474	TADA3	Transcriptional adapter 3
9581	PREPL	Prolyl endopeptidase-like
79929	MAP6D1	MAP6 domain-containing protein 1
64236	PDLIM2	PDZ and LIM domain protein 2
60	ACTB	Actin, cytoplasmic 1
56171	DNAH7	Dynein heavy chain 7, axonemal
9855	FARP2	FERM, RhoGEF and pleckstrin domain-containing protein 2
9262	STK17B	Serine/threonine-protein kinase 17B
4830	NME1	Nucleoside diphosphate kinase A
65059	RAPH1	Ras-associated and pleckstrin homology domains-containing protein 1
6654	SOS1	Putative uncharacterized protein SOS1
59	ACTA2	Actin, aortic smooth muscle
144132	DNHD1	Dynein heavy chain domain-containing protein 1
3799	KIF5B	KIF5B protein
64097	EPB41L4A	Band 4.1-like protein 4A
5414	SEPT4	Septin-4
5347	PLK1	Serine/threonine-protein kinase PLK1
6897	TARS	Threonine--tRNA ligase, cytoplasmic
3796	KIF2A	Kinesin-like protein KIF2A
80254	CEP63	Centrosomal protein of 63 kDa
79682	CENPU	Centromere protein U
261734	NPHP4	Nephrocystin-4
5393	EXOSC9	Exosome complex component RRP45
6622	SNCA	Putative uncharacterized protein SNCA
9260	PDLIM7	PDZ and LIM domain protein 7
5590	PRKCZ	Protein kinase C zeta type
84062	DTNBP1	Dysbindin
79981	FRMD1	FLJ00181 protein
10307	APBB3	Amyloid beta A4 precursor protein-binding family B member 3
132320	SCLT1	Sodium channel and clathrin linker 1
255520	ELMOD2	ELMO domain-containing protein 2
1062	CENPE	Centromere-associated protein E
55752	SEPT11	Septin-11
84250	ANKRD32	Ankyrin repeat domain-containing protein 32
153241	CEP120	Centrosomal protein of 120 kDa
4739	NEDD9	Enhancer of filamentation 1
287	ANK2	Ankyrin-2
2898	GRIK2	BA487F5.1 (Glutamate receptor, ionotropic, kainate 2)
6093	ROCK1	Rho-associated protein kinase 1
55582	KIF27	Kinesin-like protein KIF27
9584	RBM39	RNA-binding protein 39
5784	PTPN14	PTPN14 protein
6683	SPAST	Spastin
3459	IFNGR1	Interferon gamma receptor 1
2534	FYN	Tyrosine-protein kinase Fyn
1070	CETN3	Centrin-3
6867	TACC1	Transforming acidic coiled-coil-containing protein 1
134492	NUDCD2	NudC domain-containing protein 2
10671	DCTN6	Dynactin subunit 6
5664	PSEN2	Presenilin-2
9859	CEP170	Centrosomal protein of 170 kDa
51164	DCTN4	Dynactin subunit 4
5127	CDK16	Cyclin-dependent kinase 16
79848	CSPP1	Centrosome and spindle pole-associated protein 1
4067	LYN	Tyrosine-protein kinase Lyn
169166	SNX31	Sorting nexin-31
1781	DYNC1I2	Cytoplasmic dynein 1 intermediate chain 2
26064	RAI14	Ankycorbin
989	SEPT7	Septin 7
252983	STXBP4	Syntaxin-binding protein 4
6950	TCP1	T-complex protein 1 subunit alpha
285025	CCDC141	Coiled-coil domain-containing protein 141
9735	KNTC1	Kinetochore-associated protein 1
5663	PSEN1	Presenilin-1
57475	PLEKHH1	Pleckstrin homology domain-containing family H member 1
2186	BPTF	Nucleosome-remodeling factor subunit BPTF
2139	EYA2	Eyes absent homolog 2
80233	C17orf70	Fanconi anemia-associated protein of 100 kDa
57835	SLC4A5	Electrogenic sodium bicarbonate cotransporter 4
1432	MAPK14	Mitogen-activated protein kinase 14
80012	PHC3	Polyhomeotic-like protein 3
51203	NUSAP1	Nucleolar and spindle-associated protein 1
4001	LMNB1	LMNB1 protein
203068	TUBB	TUBB protein
10397	NDRG1	Protein NDRG1
63971	KIF13A	Kinesin-like protein KIF13A
90102	PHLDB2	Pleckstrin homology-like domain family B member 2
9475	ROCK2	ROCK2 protein
79598	CEP97	Centrosomal protein of 97 kDa
4130	MAP1A	MAP1A protein
472	ATM	Serine-protein kinase ATM
10456	HAX1	HCLS1-associated protein X-1
9099	USP2	Ubiquitin carboxyl-terminal hydrolase 2
64326	RFWD2	E3 ubiquitin-protein ligase RFWD2
85459	CEP295	Centrosomal protein KIAA1731
1410	CRYAB	Alpha-crystallin B chain
5913	RAPSN	43 kDa receptor-associated protein of the synapse
55342	STRBP	Spermatid perinuclear RNA-binding protein
84285	EIF1AD	Probable RNA-binding protein EIF1AD
55531	ELMOD1	ELMO domain-containing protein 1
6195	RPS6KA1	Ribosomal protein S6 kinase alpha-1
56912	IFT46	Intraflagellar transport protein 46 homolog
9638	FEZ1	Fasciculation and elongation protein zeta-1
83481	EPPK1	Epiplakin
282991	BLOC1S2	Biogenesis of lysosome-related organelles complex 1 subunit 2
27436	EML4	Echinoderm microtubule-associated protein-like 4
55968	NSFL1C	NSFL1 cofactor p47
152789	JAKMIP1	Janus kinase and microtubule-interacting protein 1
4926	NUMA1	Nuclear mitotic apparatus protein 1
1809	DPYSL3	Dihydropyrimidinase-related protein 3
827	CAPN6	Calpain-6
2101	ESRRA	HCG2016877, isoform CRA_b
5682	PSMA1	Proteasome subunit alpha type-1
163786	SASS6	Spindle assembly abnormal protein 6 homolog
374454	KRT77	Keratin, type II cytoskeletal 1b
256714	MAP7D2	MAP7 domain-containing protein 2
3891	KRT85	Keratin, type II cuticular Hb5
9702	CEP57	Centrosomal protein of 57 kDa
5829	PXN	Paxillin
51019	CCDC53	WASH complex subunit CCDC53
1128	CHRM1	M1 muscarinic cholinergic receptor
118611	C10orf90	Centrosomal protein C10orf90
83659	TEKT1	Tektin-1
347688	TUBB8	Tubulin beta-8 chain
65981	CAPRIN2	Caprin-2
83706	FERMT3	Fermitin family homolog 3
81872	KRTAP2-1	Keratin-associated protein 2-1
6249	CLIP1	CAP-Gly domain-containing linker protein 1
1540	CYLD	Ubiquitin carboxyl-terminal hydrolase CYLD
160492	LMNTD1	Lamin tail domain-containing protein 1
1497	CTNS	Cystinosin
84790	TUBA1C	Tubulin alpha-1C chain
3717	JAK2	Tyrosine-protein kinase
54903	MKS1	Meckel syndrome type 1 protein
8100	IFT88	Intraflagellar transport protein 88 homolog
728279	KRTAP2-2	Keratin-associated protein 2-2
353116	RILPL1	RILP-like protein 1
3851	KRT4	KRT4 protein
6595	SMARCA2	Probable global transcription activator SNF2L2
3856	KRT8	KRT8 protein
7846	TUBA1A	Tubulin alpha-1A chain
5727	PTCH1	Protein patched homolog 1
10376	TUBA1B	Tubulin alpha-1B chain
8655	DYNLL1	Dynein, light chain, LC8-type 1
80184	CEP290	Centrosomal protein of 290 kDa
196374	KRT78	Keratin, type II cytoskeletal 78
3852	KRT5	Keratin
124602	KIF19	Kinesin-like protein KIF19
8086	AAAS	Aladin
3178	HNRNPA1	Heterogeneous nuclear ribonucleoprotein A1
121391	KRT74	Keratin, type II cytoskeletal 74
2897	GRIK1	Glutamate receptor
5630	PRPH	Peripherin
55259	CASC1	Protein CASC1
4660	PPP1R12B	Protein phosphatase 1 regulatory subunit 12B
9055	PRC1	Protein regulator of cytokinesis 1
94121	SYTL4	Synaptotagmin-like protein 4
79767	ELMO3	Engulfment and cell motility protein 3
10735	STAG2	Cohesin subunit SA-2
55691	FRMD4A	FERM domain-containing protein 4A
100526693	ARPC4-TTLL3	Protein ARPC4-TTLL3
143162	FRMPD2	FERM and PDZ domain-containing protein 2
1832	DSP	Desmoplakin
55612	FERMT1	Fermitin family homolog 1
11099	PTPN21	DJ1175B15.2 (Protein tyrosine phosphatase, non-receptor type 21)
10979	FERMT2	Fermitin family homolog 2
10381	TUBB3	TUBB3 protein
121441	NEDD1	Protein NEDD1
328	APEX1	APEX nuclease (Multifunctional DNA repair enzyme) 1, isoform CRA_a
122786	FRMD6	FERM domain-containing protein 6
9787	DLGAP5	Disks large-associated protein 5
57447	NDRG2	Protein NDRG2
54930	HAUS4	HAUS augmin-like complex subunit 4
1198	CLK3	Dual specificity protein kinase CLK3
29844	TFPT	TCF3 fusion partner
85354	KRTAP4-16P	HCG2042993
55786	ZNF415	Zinc finger protein 415
4615	MYD88	Myeloid differentiation primary response protein MyD88
55614	KIF16B	Kinesin-like protein KIF16B
1769	DNAH8	Dynein heavy chain 8, axonemal
55212	BBS7	Bardet-Biedl syndrome 7 protein
4000	LMNA	Lamin A/C
137492	VPS37A	Vacuolar protein sorting-associated protein 37A
81858	SHARPIN	Sharpin
79659	DYNC2H1	Cytoplasmic dynein 2 heavy chain 1
319101	KRT73	Keratin, type II cytoskeletal 73
338785	KRT79	Keratin, type II cytoskeletal 79
114791	TUBGCP5	Gamma-tubulin complex component 5
22995	CEP152	CEP152 protein
90427	BMF	Bcl-2-modifying factor
55718	POLR3E	DNA-directed RNA polymerase III subunit RPC5
57519	STARD9	StAR-related lipid transfer protein 9
27229	TUBGCP4	Gamma-tubulin complex component 4
9742	IFT140	Intraflagellar transport protein 140 homolog
2622	GAS8	Growth arrest-specific protein 8
64506	CPEB1	Cytoplasmic polyadenylation element-binding protein 1
23322	RPGRIP1L	Protein fantom
92017	SNX29	Sorting nexin-29
1731	SEPT1	Septin-1
146057	TTBK2	Tau-tubulin kinase
79834	PEAK1	Pseudopodium-enriched atypical kinase 1
3848	KRT1	Keratin, type II cytoskeletal 1
5607	MAP2K5	Dual specificity mitogen-activated protein kinase kinase 5
64793	CEP85	Centrosomal protein of 85 kDa
55764	IFT122	Intraflagellar transport protein 122 homolog
127602	DNAH14	Dynein heavy chain 14, axonemal
25981	DNAH1	Dynein heavy chain 1, axonemal
201625	DNAH12	Dynein heavy chain 12, axonemal
146909	KIF18B	Kinesin-like protein KIF18B
56604	TUBB7P	Beta-tubulin 4Q isoform 1
10749	KIF1C	Kinesin-like protein KIF1C
71	ACTG1	ACTG1 protein
116840	CNTROB	Centrobin
11337	GABARAP	GABARAP protein
7727	ZNF174	Zinc finger protein 174
54820	NDE1	NudE nuclear distribution gene E homolog 1 (A. nidulans), isoform CRA_b
5048	PAFAH1B1	Platelet-activating factor acetylhydrolase IB subunit alpha
146754	DNAH2	Dynein heavy chain 2, axonemal
83899	KRTAP9-2	Keratin-associated protein 9-2
4747	NEFL	Neurofilament light polypeptide
5977	DPF2	Zinc finger protein ubi-d4
663	BNIP2	BCL2/adenovirus E1B 19 kDa protein-interacting protein 2
10198	MPHOSPH9	M-phase phosphoprotein 9
84446	BRSK1	Serine/threonine-protein kinase BRSK1
7739	ZNF185	Zinc finger protein 185
23194	FBXL7	F-box/LRR-repeat protein 7
2274	FHL2	Four and a half LIM domains 2
3713	IVL	Involucrin
23077	MYCBP2	E3 ubiquitin-protein ligase MYCBP2
57679	ALS2	Alsin
23122	CLASP2	CLIP-associating protein 2
9212	AURKB	Aurora kinase B
81565	NDEL1	Nuclear distribution protein nudE-like 1
90410	IFT20	Intraflagellar transport protein 20 homolog
348235	SKA2	Spindle and kinetochore-associated protein 2
64061	TSPYL2	Testis-specific Y-encoded-like protein 2
990	CDC6	Cell division control protein 6 homolog
10627	MYL12A	Myosin regulatory light chain 12A
80022	MYO15B	cDNA: FLJ22686 fis, clone HSI10987
23255	MTCL1	Microtubule cross-linking factor 1
390792	KRT39	Keratin, type I cytoskeletal 39
3850	KRT3	Keratin, type II cytoskeletal 3
84823	LMNB2	Lamin-B2
7283	TUBG1	Tubulin gamma-1 chain
4089	SMAD4	Mothers against decapentaplegic homolog 4
9817	KEAP1	Kelch-like ECH-associated protein 1
115106	HAUS1	HAUS augmin-like complex subunit 1
9150	CTDP1	RNA polymerase II subunit A C-terminal domain phosphatase
10801	SEPT9	Septin-9
8632	DNAH17	Dynein heavy chain 17, axonemal
51174	TUBD1	Tubulin delta chain
5493	PPL	Periplakin
409	ARRB2	Beta-arrestin-2
3872	KRT17	Keratin, type I cytoskeletal 17
6871	TADA2A	Transcriptional adapter 2-alpha
10982	MAPRE2	Microtubule-associated protein RP/EB family member 2
3868	KRT16	Keratin, type I cytoskeletal 16
124404	SEPT12	Septin-12
23354	HAUS5	HAUS augmin-like complex subunit 5
3857	KRT9	Keratin, type I cytoskeletal 9
2648	KAT2A	Histone acetyltransferase KAT2A
641455	POTEM	Alternative protein POTEM
1674	DES	Desmin
351	APP	Amyloid beta A4 protein
10382	TUBB4A	Tubulin beta-4A chain
80776	B9D2	B9 domain-containing protein 2
126432	RINL	Ras and Rab interactor-like protein
9454	HOMER3	Homer protein homolog 3
9124	PDLIM1	PDZ and LIM domain protein 1
2009	EML1	Echinoderm microtubule-associated protein-like 1
10059	DNM1L	Dynamin-1-like protein
10733	PLK4	Serine/threonine-protein kinase PLK4
7188	TRAF5	TNF receptor-associated factor 5
22936	ELL2	RNA polymerase II elongation factor ELL2
274	BIN1	Myc box-dependent-interacting protein 1
2166	FAAH	Fatty-acid amide hydrolase 1
6386	SDCBP	Syntenin-1
1238	ACKR2	Atypical chemokine receptor 2
9229	DLGAP1	Disks large-associated protein 1
11113	CIT	Citron Rho-interacting kinase
10435	CDC42EP2	Cdc42 effector protein 2
1855	DVL1	DVL1 protein
7802	DNALI1	Axonemal dynein light intermediate polypeptide 1
1861	TOR1A	Torsin-1A
102	ADAM10	Disintegrin and metalloproteinase domain-containing protein 10
9368	SLC9A3R1	Na(+)/H(+) exchange regulatory cofactor NHE-RF1
1111	CHEK1	Serine/threonine-protein kinase Chk1
8829	NRP1	Neuropilin-1
8825	LIN7A	Protein lin-7 homolog A
8573	CASK	Peripheral plasma membrane protein CASK
103910	MYL12B	Myosin regulatory light chain 12B
8934	RAB29	Ras-related protein Rab-7L1
4659	PPP1R12A	Protein phosphatase 1 regulatory subunit 12A
10127	ZNF263	Zinc finger protein 263
9639	ARHGEF10	Rho guanine nucleotide exchange factor 10
9751	SNPH	Syntaphilin
26059	ERC2	ERC protein 2
2533	FYB	FYN-binding protein
8312	AXIN1	Axin-1
4867	NPHP1	Nephrocystin-1
6314	ATXN7	Ataxin-7
8473	OGT	UDP-N-acetylglucosamine--peptide N-acetylglucosaminyltransferase 110 kDa subunit
247	ALOX15B	Arachidonate 15-lipoxygenase B
8841	HDAC3	Histone deacetylase 3
332	BIRC5	Baculoviral IAP repeat-containing protein 5
9123	SLC16A3	Monocarboxylate transporter 4
9127	P2RX6	P2X purinoceptor 6
9867	PJA2	E3 ubiquitin-protein ligase Praja-2
26037	SIPA1L1	Signal-induced proliferation-associated 1-like protein 1
395	ARHGAP6	Rho GTPase-activating protein 6
5252	PHF1	PHD finger protein 1
9183	ZW10	Centromere/kinetochore protein zw10 homolog
1613	DAPK3	Death-associated protein kinase 3
7041	TGFB1I1	Transforming growth factor beta-1-induced transcript 1 protein
9738	CCP110	Centriolar coiled-coil protein of 110 kDa
8767	RIPK2	Receptor-interacting serine/threonine-protein kinase 2
284403	WDR62	WD repeat-containing protein 62
27429	HTRA2	Serine protease HTRA2, mitochondrial
10018	BCL2L11	Bcl-2-like protein 11
7516	XRCC2	DNA repair protein XRCC2
8910	SGCE	Epsilon-sarcoglycan
10636	RGS14	Regulator of G-protein signaling 14
10253	SPRY2	Protein sprouty homolog 2
1641	DCX	Neuronal migration protein doublecortin
7756	ZNF207	BUB3-interacting and GLEBS motif-containing protein ZNF207
3892	KRT86	Keratin, type II cuticular Hb6
8636	SSNA1	Sjoegren syndrome nuclear autoantigen 1
11051	NUDT21	Cleavage and polyadenylation specificity factor subunit 5
6801	STRN	Striatin
2620	GAS2	Growth arrest-specific protein 2
8997	KALRN	Kalirin
9891	NUAK1	NUAK family SNF1-like kinase 1
9731	CEP104	Centrosomal protein of 104 kDa
7813	EVI5	Ecotropic viral integration site 5 protein homolog
10205	MPZL2	Myelin protein zero-like protein 2
10174	SORBS3	Vinexin
701	BUB1B	Mitotic checkpoint serine/threonine-protein kinase BUB1 beta
10324	KLHL41	Kelch-like protein 41
9404	LPXN	Leupaxin
6907	TBL1X	F-box-like/WD repeat-containing protein TBL1X
23046	KIF21B	Kinesin-like protein KIF21B variant
4038	LRP4	Low-density lipoprotein receptor-related protein 4
11155	LDB3	LIM domain-binding protein 3
23363	OBSL1	Obscurin-like protein 1
9727	RAB11FIP3	Rab11 family-interacting protein 3
9611	NCOR1	Nuclear receptor corepressor 1
3281	HSBP1	Heat shock factor-binding protein 1
1600	DAB1	Disabled homolog 1
9576	SPAG6	Sperm-associated antigen 6
26284	ERAL1	GTPase Era, mitochondrial
30848	CTAG2	Cancer/testis antigen 2
57830	KRTAP5-8	Keratin-associated protein 5-8
5892	RAD51D	DNA repair protein RAD51 homolog 4
51364	ZMYND10	Zinc finger MYND domain-containing protein 10
5716	PSMD10	26S proteasome non-ATPase regulatory subunit 10
11258	DCTN3	Dynactin subunit 3
10285	SMNDC1	Survival of motor neuron-related-splicing factor 30
26256	CABYR	Calcium-binding tyrosine phosphorylation-regulated protein
10211	FLOT1	Flotillin-1
8777	MPDZ	Multiple PDZ domain protein
3883	KRT33A	Keratin, type I cuticular Ha3-I
3885	KRT34	Keratin, type I cuticular Ha4
8689	KRT36	Keratin, type I cuticular Ha6
8688	KRT37	HHa7 protein
8687	KRT38	Keratin, type I cuticular Ha8
9148	NEURL1	E3 ubiquitin-protein ligase NEURL1
6623	SNCG	Gamma-synuclein
10899	JTB	Protein JTB
11076	TPPP	Tubulin polymerization-promoting protein
8470	SORBS2	Sorbin and SH3 domain-containing protein 2
22911	WDR47	WD repeat-containing protein 47
151531	UPP2	Uridine phosphorylase 2
79541	OR2A4	Olfactory receptor 2A4
9133	CCNB2	G2/mitotic-specific cyclin-B2
9927	MFN2	Mitofusin-2
8796	SCEL	Sciellin
8723	SNX4	Sorting nexin-4
24137	KIF4A	KIF4A protein
8658	TNKS	Tankyrase-1
10579	TACC2	Transforming acidic coiled-coil-containing protein 2
1767	DNAH5	Dynein heavy chain 5, axonemal
5116	PCNT	Pericentrin
9119	KRT75	Keratin, type II cytoskeletal 75
11116	FGFR1OP	FGFR1 oncogene partner
8924	HERC2	E3 ubiquitin-protein ligase HERC2
9342	SNAP29	Synaptosomal-associated protein 29
23586	DDX58	Probable ATP-dependent RNA helicase DDX58
6780	STAU1	Double-stranded RNA-binding protein Staufen homolog 1
24139	EML2	Echinoderm microtubule-associated protein-like 2
9113	LATS1	Serine/threonine-protein kinase LATS1
51057	WDPCP	WD repeat-containing and planar cell polarity effector protein fritz homolog
58512	DLGAP3	Disks large-associated protein 3
25809	TTLL1	Probable tubulin polyglutamylase TTLL1
10841	FTCD	Formimidoyltransferase-cyclodeaminase
10297	APC2	Adenomatous polyposis coli protein 2
8915	BCL10	B-cell lymphoma/leukemia 10
4860	PNP	Purine nucleoside phosphorylase
1475	CSTA	Cystatin-A
3853	KRT6A	Keratin, type II cytoskeletal 6A
301	ANXA1	Annexin A1
3854	KRT6B	Keratin, type II cytoskeletal 6B
2597	GAPDH	Glyceraldehyde-3-phosphate dehydrogenase
3315	HSPB1	Heat shock protein beta-1
2771	GNAI2	Guanine nucleotide-binding protein G(i) subunit alpha-2
229	ALDOB	Fructose-bisphosphate aldolase B
6279	S100A8	Protein S100-A8
292	SLC25A5	ADP/ATP translocase 2
4632	MYL1	Myosin light chain 1/3, skeletal muscle isoform
3932	LCK	Tyrosine-protein kinase Lck
5925	RB1	RB1 protein
983	CDK1	Cyclin-dependent kinase 1
6280	S100A9	Protein S100-A9
5423	POLB	DNA polymerase beta
4869	NPM1	NPM1 protein
3005	H1F0	Histone H1.0
7369	UMOD	Uromodulin
7525	YES1	Tyrosine-protein kinase Yes
3303	HSPA1A	Heat shock 70 kDa protein 1A/1B
3055	HCK	Tyrosine-protein kinase HCK
3855	KRT7	KRT7 protein
2773	GNAI3	Guanine nucleotide-binding protein G(k) subunit alpha
5314	PKHD1	Fibrocystin
1267	CNP	2',3'-cyclic-nucleotide 3'-phosphodiesterase
2268	FGR	Tyrosine-protein kinase Fgr
230	ALDOC	Fructose-bisphosphate aldolase C
728255	KRTAP1-4	Keratin-associated protein 1-4
730755	KRTAP2-3	Keratin-associated protein 2-3
100820829	MYZAP	Myocardial zonula adherens protein
4168	MCF2	Proto-oncogene DBL
6513	SLC2A1	Solute carrier family 2, facilitated glucose transporter member 1
7153	TOP2A	DNA topoisomerase 2-alpha
1548	CYP2A6	Cytochrome P450 2A6
5681	PSKH1	Serine/threonine-protein kinase H1
5111	PCNA	Proliferating cell nuclear antigen
4744	NEFH	Neurofilament heavy polypeptide
7175	TPR	Nucleoprotein TPR
6497	SKI	Ski oncogene
999	CDH1	Cadherin-1
6714	SRC	Proto-oncogene tyrosine-protein kinase Src
3858	KRT10	Keratin, type I cytoskeletal 10
7178	TPT1	Translationally-controlled tumor protein
5576	PRKAR2A	cAMP-dependent protein kinase type II-alpha regulatory subunit
2963	GTF2F2	General transcription factor IIF subunit 2
1813	DRD2	Dopamine D2 receptor
891	CCNB1	G2/mitotic-specific cyclin-B1
140465	MYL6B	Myosin light chain 6B
286	ANK1	Ankyrin-1
2038	EPB42	EPB42 protein
6401	SELE	E-selectin
3925	STMN1	Stathmin
3310	HSPA6	Heat shock 70 kDa protein 6
23433	RHOQ	Rho-related GTP-binding protein RhoQ
2697	GJA1	Gap junction alpha-1 protein
5566	PRKACA	cAMP-dependent protein kinase catalytic subunit alpha
824	CAPN2	Calpain-2 catalytic subunit
2068	ERCC2	TFIIH basal transcription factor complex helicase XPD subunit
468	ATF4	Cyclic AMP-dependent transcription factor ATF-4
7412	VCAM1	Vascular cell adhesion protein 1
5432	POLR2C	POLR2C protein
5868	RAB5A	Ras-related protein Rab-5A
4117	MAK	Serine/threonine-protein kinase MAK
2312	FLG	Filaggrin
7128	TNFAIP3	Tumor necrosis factor alpha-induced protein 3
4254	KITLG	Kit ligand
6699	SPRR1B	Cornifin-B
6704	SPRR2E	Small proline-rich protein 2E
6703	SPRR2D	Small proline-rich protein 2D
5567	PRKACB	cAMP-dependent protein kinase catalytic subunit beta
7051	TGM1	Protein-glutamine gamma-glutamyltransferase K
3716	JAK1	JAK1 protein
4014	LOR	Loricrin
1393	CRHBP	Corticotropin-releasing factor-binding protein
10398	MYL9	Myosin regulatory light polypeptide 9
1017	CDK2	Cyclin-dependent kinase 2
3846	KRTAP5-9	Keratin-associated protein 5-9
2040	STOM	Erythrocyte band 7 integral membrane protein
6117	RPA1	Replication protein A 70 kDa DNA-binding subunit
5594	MAPK1	Mitogen-activated protein kinase 1, isoform CRA_a
2073	ERCC5	DNA repair protein complementing XP-G cells
2960	GTF2E1	General transcription factor IIE subunit 1
4842	NOS1	Nitric oxide synthase, brain
5518	PPP2R1A	Serine/threonine-protein phosphatase 2A 65 kDa regulatory subunit A alpha isoform
996	CDC27	Cell division cycle protein 27 homolog
994	CDC25B	M-phase inducer phosphatase 2
134	ADORA1	Adenosine receptor A1
3209	HOXA13	Homeobox protein Hox-A13
3224	HOXC8	Homeobox protein Hox-C8
5577	PRKAR2B	cAMP-dependent protein kinase type II-beta regulatory subunit
1136	CHRNA3	Neuronal acetylcholine receptor subunit alpha-3
7272	TTK	Dual specificity protein kinase TTK
1499	CTNNB1	Catenin beta-1
4843	NOS2	Nitric oxide synthase, inducible
5778	PTPN7	Tyrosine-protein phosphatase non-receptor type 7
6698	SPRR1A	Cornifin-A
6701	SPRR2B	Small proline-rich protein 2B
6700	SPRR2A	Small proline-rich protein 2A
3667	IRS1	Insulin receptor substrate 1
1538	CYLC1	Cylicin-1
54474	KRT20	Keratin, type I cytoskeletal 20
3849	KRT2	Keratin, type II cytoskeletal 2 epidermal
402	ARL2	ADP-ribosylation factor-like protein 2
403	ARL3	ADP-ribosylation factor-like protein 3
5605	MAP2K2	Dual specificity mitogen-activated protein kinase kinase 2
1139	CHRNA7	Alpha-7 nicotinic cholinergic receptor subunit
23636	NUP62	Nuclear pore glycoprotein p62
672	BRCA1	Breast cancer type 1 susceptibility protein
908	CCT6A	T-complex protein 1 subunit zeta
7428	VHL	Von Hippel-Lindau disease tumor suppressor
899	CCNF	Cyclin-F
1069	CETN2	Centrin-2
2915	GRM5	Metabotropic glutamate receptor 5
5584	PRKCI	Protein kinase C iota type
10120	ACTR1B	Beta-centractin
2890	GRIA1	Glutamate receptor 1
7006	TEC	Tyrosine-protein kinase Tec
6509	SLC1A4	Neutral amino acid transporter A
5905	RANGAP1	Ran GTPase-activating protein 1
8826	IQGAP1	Ras GTPase-activating-like protein IQGAP1
6344	SCTR	Secretin receptor
5028	P2RY1	P2Y purinoceptor 1
22948	CCT5	T-complex protein 1 subunit epsilon
286887	KRT6C	Keratin, type II cytoskeletal 6C
1452	CSNK1A1	Casein kinase I isoform alpha
1453	CSNK1D	Casein kinase I isoform delta
9261	MAPKAPK2	MAP kinase-activated protein kinase 2
2339	FNTA	Protein farnesyltransferase/geranylgeranyltransferase type-1 subunit alpha
2342	FNTB	Protein farnesyltransferase subunit beta
7203	CCT3	T-complex protein 1 subunit gamma
408	ARRB1	Beta-arrestin-1
273	AMPH	Amphiphysin
1063	CENPF	Centromere protein F
5691	PSMB3	Proteasome subunit beta type-3
4171	MCM2	DNA replication licensing factor MCM2
3094	HINT1	Histidine triad nucleotide-binding protein 1
2932	GSK3B	Glycogen synthase kinase-3 beta
8048	CSRP3	Cysteine and glycine-rich protein 3
10694	CCT8	T-complex protein 1 subunit theta
10575	CCT4	T-complex protein 1 subunit delta
311	ANXA11	Annexin A11
9364	RAB28	Ras-related protein Rab-28
675	BRCA2	Breast cancer type 2 susceptibility protein
6990	DYNLT3	Dynein light chain Tctex-type 3
8736	MYOM1	Myomesin-1
5608	MAP2K6	Dual specificity mitogen-activated protein kinase kinase 6
396	ARHGDIA	Rho GDP-dissociation inhibitor 1
397	ARHGDIB	Rho GDP-dissociation inhibitor 2
3832	KIF11	Kinesin-like protein KIF11
1609	DGKQ	Diacylglycerol kinase theta
1612	DAPK1	Death-associated protein kinase 1
8218	CLTCL1	Clathrin heavy chain 2
8516	ITGA8	Integrin alpha-8
6566	SLC16A1	Monocarboxylate transporter 1
9798	IST1	IST1 homolog
1207	CLNS1A	Methylosome subunit pICln
9001	HAP1	Huntingtin-associated protein 1
7013	TERF1	Telomeric repeat-binding factor 1
9172	MYOM2	Myomesin-2
2998	GYS2	Glycogen [starch] synthase, liver
2669	GEM	GTP-binding protein GEM
6547	SLC8A3	Sodium/calcium exchanger 3
2121	EVC	Putative uncharacterized protein EVC
57122	NUP107	Nuclear pore complex protein Nup107
136319	MTPN	Myotrophin
353332	KRTAP12-1	Keratin-associated protein 12-1
353323	KRTAP12-2	Keratin-associated protein 12-2
353333	KRTAP10-10	Keratin-associated protein 10-10
386683	KRTAP12-3	Keratin-associated protein 12-3
386684	KRTAP12-4	Keratin-associated protein 12-4
386677	KRTAP10-1	Keratin-associated protein 10-1
386679	KRTAP10-2	Keratin-associated protein 10-2
386682	KRTAP10-3	Keratin-associated protein 10-3
386680	KRTAP10-5	Keratin-associated protein 10-5
386672	KRTAP10-4	Keratin-associated protein 10-4
386675	KRTAP10-7	Keratin-associated protein 10-7
386681	KRTAP10-8	Keratin-associated protein 10-8
386676	KRTAP10-9	Keratin-associated protein 10-9
386678	KRTAP10-11	Keratin-associated protein 10-11
386685	KRTAP10-12	Keratin-associated protein 10-12
5531	PPP4C	Serine/threonine-protein phosphatase 4 catalytic subunit
4637	MYL6	Myosin light polypeptide 6
5881	RAC3	Ras-related C3 botulinum toxin substrate 3
998	CDC42	Cell division control protein 42 homolog
4218	RAB8A	Ras-related protein Rab-8A
112755	STX1B	Syntaxin-1B
9114	ATP6V0D1	V-type proton ATPase subunit d 1
387	RHOA	Transforming protein RhoA
3190	HNRNPK	Heterogeneous nuclear ribonucleoprotein K
6201	RPS7	40S ribosomal protein S7
801	CALM1	Calmodulin
23413	NCS1	Neuronal calcium sensor 1
7531	YWHAE	14-3-3 protein epsilon
5516	PPP2CB	Serine/threonine-protein phosphatase 2A catalytic subunit beta isoform
2770	GNAI1	Guanine nucleotide-binding protein G(i) subunit alpha-1
6993	DYNLT1	Dynein light chain Tctex-type 1
10399	GNB2L1	Guanine nucleotide-binding protein subunit beta-2-like 1
72	ACTG2	Actin, gamma-enteric smooth muscle
5515	PPP2CA	Serine/threonine-protein phosphatase 2A catalytic subunit alpha isoform
70	ACTC1	Actin, alpha cardiac muscle 1
58	ACTA1	Actin alpha 1 skeletal muscle protein
10383	TUBB4B	TUBB2C protein
3476	IGBP1	Immunoglobulin-binding protein 1
101	ADAM8	Disintegrin and metalloproteinase domain-containing protein 8
10576	CCT2	T-complex protein 1 subunit beta
8900	CCNA1	Cyclin-A1
8480	RAE1	mRNA export factor
6868	ADAM17	Disintegrin and metalloproteinase domain-containing protein 17
6283	S100A12	Protein S100-A12
10409	BASP1	Brain acid soluble protein 1
10951	CBX1	Chromobox protein homolog 1
375	ARF1	ADP-ribosylation factor 1
2245	FGD1	FYVE, RhoGEF and PH domain-containing protein 1
5521	PPP2R2B	Serine/threonine-protein phosphatase 2A 55 kDa regulatory subunit B beta isoform
1020	CDK5	Cyclin-dependent kinase 5
11135	CDC42EP1	Cdc42 effector protein 1
1213	CLTC	Clathrin heavy chain 1
5971	RELB	Transcription factor RelB
58498	MYL7	Myosin regulatory light chain 2, atrial isoform
51350	KRT76	Keratin, type II cytoskeletal 2 oral
4636	MYL5	Myosin light chain 5
3398	ID2	Cell growth-inhibiting gene 8
3399	ID3	DNA-binding protein inhibitor ID-3
5604	MAP2K1	Dual specificity mitogen-activated protein kinase kinase 1
7010	TEK	Angiopoietin-1 receptor
2288	FKBP4	Peptidyl-prolyl cis-trans isomerase FKBP4
8045	RASSF7	Ras association domain-containing protein 7
9590	AKAP12	A-kinase anchor protein 12
5076	PAX2	Paired box protein Pax-2
4170	MCL1	Myosin light chain 1
4486	MST1R	Macrophage-stimulating protein receptor
1759	DNM1	Dynamin-1
2902	GRIN1	Glutamate receptor ionotropic, NMDA 1
161436	EML5	Echinoderm microtubule-associated protein-like 5
5888	RAD51	DNA repair protein RAD51 homolog 1
10970	CKAP4	Cytoskeleton-associated protein 4
7062	TCHH	Trichohyalin
6674	SPAG1	Sperm-associated antigen 1
81851	KRTAP1-1	Keratin-associated protein 1-1
598	BCL2L1	Bcl-2-like protein 1
1660	DHX9	ATP-dependent RNA helicase A
5144	PDE4D	cAMP-specific 3',5'-cyclic phosphodiesterase 4D
6695	SPOCK1	Testican-1
23271	CAMSAP2	Calmodulin-regulated spectrin-associated protein 2
440145	MZT1	Mitotic-spindle organizing protein 1
54888	NSUN2	tRNA (cytosine(34)-C(5))-methyltransferase
79026	AHNAK	Neuroblast differentiation-associated protein AHNAK
25900	IFFO1	Intermediate filament family orphan 1
23098	SARM1	Sterile alpha and TIR motif-containing protein 1
80071	CCDC15	Coiled-coil domain-containing protein 15
56203	LMOD3	Leiomodin-3
84952	CGNL1	Cingulin-like protein 1
1068	CETN1	Centrin-1
991	CDC20	Cell division cycle protein 20 homolog
1107	CHD3	Chromodomain-helicase-DNA-binding protein 3
2903	GRIN2A	Glutamate receptor ionotropic, NMDA 2A
4033	LRMP	Lymphoid-restricted membrane protein
5783	PTPN13	Tyrosine-protein phosphatase non-receptor type 13
631	BFSP1	Filensin
288	ANK3	Ankyrin-3
8881	CDC16	Cell division cycle protein 16 homolog
22954	TRIM32	E3 ubiquitin-protein ligase TRIM32
10241	CALCOCO2	Calcium-binding and coiled-coil domain-containing protein 2
5058	PAK1	Serine/threonine-protein kinase PAK 1
11335	CBX3	Chromobox protein homolog 3
4608	MYBPH	Myosin-binding protein H
2904	GRIN2B	Glutamate receptor ionotropic, NMDA 2B
2911	GRM1	Metabotropic glutamate receptor 1
4085	MAD2L1	Mitotic spindle assembly checkpoint protein MAD2A
24138	IFIT5	Interferon-induced protein with tetratricopeptide repeats 5
6445	SGCG	Gamma-sarcoglycan
9112	MTA1	Metastasis-associated protein MTA1
7518	XRCC4	DNA repair protein XRCC4
9094	UNC119	Protein unc-119 homolog A
4773	NFATC2	Nuclear factor of activated T-cells, cytoplasmic 2
1821	DRP2	Dystrophin-related protein 2
8419	BFSP2	Phakinin
6786	STIM1	Stromal interaction molecule 1
8452	CUL3	Cullin-3
9610	RIN1	Ras and Rab interactor 1
7278	TUBA3C	cDNA FLJ77591, highly similar to Homo sapiens tubulin, alpha 2 (TUBA2), transcript variant 1, mRNA
5317	PKP1	Plakophilin-1
775	CACNA1C	Voltage-dependent L-type calcium channel subunit alpha-1C
881	CCIN	Calicin
9793	CKAP5	Cytoskeleton-associated protein 5
1539	CYLC2	Cylicin-2
7804	LRP8	Low-density lipoprotein receptor-related protein 8
7486	WRN	Werner syndrome ATP-dependent helicase
1400	CRMP1	Dihydropyrimidinase-related protein 1
1778	DYNC1H1	DYNC1H1 protein
9053	MAP7	Ensconsin
3884	KRT33B	Keratin, type I cuticular Ha3-II
3882	KRT32	Keratin, type I cuticular Ha2
3887	KRT81	Type II hair keratin 1
3708	ITPR1	Inositol 1,4,5-trisphosphate receptor type 1
9700	ESPL1	Separin
9654	TTLL4	Tubulin polyglutamylase TTLL4
9100	USP10	Ubiquitin carboxyl-terminal hydrolase 10
9961	MVP	Major vault protein
841	CASP8	Caspase-8
1108	CHD4	Chromodomain-helicase-DNA-binding protein 4
4776	NFATC4	Nuclear factor of activated T-cells, cytoplasmic 4
2905	GRIN2C	Glutamate receptor ionotropic, NMDA 2C
9970	NR1I3	Nuclear receptor subfamily 1 group I member 3
9820	CUL7	Cullin-7
7871	SLMAP	Sarcolemmal membrane-associated protein
9587	MAD2L1BP	MAD2L1-binding protein
3735	KARS	Lysine--tRNA ligase
9657	IQCB1	IQ calmodulin-binding motif-containing protein 1
9928	KIF14	Kinesin-like protein KIF14
8851	CDK5R1	Cyclin-dependent kinase 5 activator 1
8682	PEA15	Astrocytic phosphoprotein PEA-15
5239	PGM5	Phosphoglucomutase-like protein 5
3881	KRT31	Keratin, type I cuticular Ha1
1718	DHCR24	Delta(24)-sterol reductase
6491	STIL	SCL-interrupting locus protein
6702	SPRR2C	Small proline-rich protein
1041	CDSN	Corneodesmosin
6877	TAF5	Transcription initiation factor TFIID subunit 5
6919	TCEA2	TCEA2 protein
8717	TRADD	Tumor necrosis factor receptor type 1-associated DEATH domain protein
9322	TRIP10	Cdc42-interacting protein 4
9321	TRIP11	Thyroid receptor-interacting protein 11
9325	TRIP4	Activating signal cointegrator 1
7205	TRIP6	Thyroid receptor-interacting protein 6
22919	MAPRE1	Microtubule-associated protein RP/EB family member 1
1740	DLG2	Disks large homolog 2
6905	TBCE	Tubulin-specific chaperone E
6903	TBCC	Tubulin-specific chaperone C
1474	CST6	Cystatin-M
11007	CCDC85B	Coiled-coil domain-containing protein 85B
7791	ZYX	Zyxin
8030	CCDC6	Coiled-coil domain-containing protein 6
9118	INA	Alpha-internexin
2901	GRIK5	Glutamate receptor ionotropic, kainate 5
1808	DPYSL2	Dihydropyrimidinase-related protein 2
4296	MAP3K11	Mitogen-activated protein kinase kinase kinase 11
6443	SGCB	Beta-sarcoglycan
6442	SGCA	Alpha-sarcoglycan
7625	ZNF74	Zinc finger protein 74
4915	NTRK2	Neurotrophin receptor tyrosine kinase type 2
6804	STX1A	STX1A protein
348654	GEN1	Flap endonuclease GEN homolog 1
80315	CPEB4	Cytoplasmic polyadenylation element-binding protein 4
642273	FAM110C	Protein FAM110C
389816	LRRC26	Leucine-rich repeat-containing protein 26
126638	RPTN	Repetin
192666	KRT24	Keratin, type I cytoskeletal 24
55857	KIZ	Centrosomal protein kizuna
79600	TCTN1	Tectonic-1
285643	KIF4B	Chromosome-associated kinesin KIF4B
4682	NUBP1	C447E6.1 (Nucleotide binding protein 1 (E.coli MinD like) )
91807	MYLK3	Myosin light chain kinase 3
9208	LRRFIP1	Leucine-rich repeat flightless-interacting protein 1
256364	EML3	Echinoderm microtubule-associated protein-like 3
221830	TWISTNB	DNA-directed RNA polymerase I subunit RPA43
84140	FAM161A	Protein FAM161A
55200	PLEKHG6	Pleckstrin homology domain-containing family G member 6
100131902	KRTAP25-1	Keratin-associated protein 25-1
100288323	KRTAP21-3	Keratin-associated protein 21-3
337969	KRTAP19-2	Keratin-associated protein 19-2
728299	KRTAP19-8	Keratin-associated protein 19-8
337880	KRTAP11-1	Keratin-associated protein 11-1
337977	KRTAP21-1	Keratin-associated protein 21-1
337978	KRTAP21-2	Keratin-associated protein 21-2
337985	KRTAP20-3	Keratin-associated protein 20-3
337976	KRTAP20-2	Keratin-associated protein 20-2
100151643	KRTAP20-4	Putative keratin-associated protein 20-4
337975	KRTAP20-1	Keratin-associated protein 20-1
337966	KRTAP6-1	Keratin-associated protein 6-1
337967	KRTAP6-2	Keratin-associated protein 6-2
337968	KRTAP6-3	Keratin-associated protein 6-3
100288287	KRTAP22-2	Keratin-associated protein 22-2
337973	KRTAP19-6	Keratin-associated protein 19-6
337972	KRTAP19-5	Keratin-associated protein 19-5
337971	KRTAP19-4	Keratin-associated protein 19-4
254950	KRTAP15-1	Keratin-associated protein 15-1
284827	KRTAP13-4	Keratin-associated protein 13-4
643812	KRTAP27-1	Keratin-associated protein 27-1
643803	KRTAP24-1	Keratin-associated protein 24-1
337979	KRTAP22-1	Keratin-associated protein 22-1
284451	ODF3L2	Outer dense fiber protein 3-like protein 2
164395	TTLL9	Probable tubulin polyglutamylase TTLL9
337960	KRTAP13-3	Keratin-associated protein 13-3
112802	KRT71	Keratin, type II cytoskeletal 71
337974	KRTAP19-7	Keratin-associated protein 19-7
27241	BBS9	Protein PTHB1
252969	NEIL2	Endonuclease 8-like 2
83755	KRTAP4-12	Keratin-associated protein 4-12
124590	USH1G	Usher syndrome type-1G protein
64770	CCDC14	Coiled-coil domain-containing protein 14
26005	C2CD3	C2 domain-containing protein 3
	PTPN20A	Tyrosine-protein phosphatase non-receptor type 20
154796	AMOT	Angiomotin
23657	SLC7A11	Cystine/glutamate transporter
57669	EPB41L5	Band 4.1-like protein 5
337959	KRTAP13-2	Keratin-associated protein 13-2
55165	CEP55	Centrosomal protein of 55 kDa
27295	PDLIM3	PDZ and LIM domain protein 3
84861	KLHL22	Kelch-like protein 22
80212	CCDC92	Coiled-coil domain-containing protein 92
55143	CDCA8	Borealin
79582	SPAG16	Sperm-associated antigen 16 protein
51637	C14orf166	UPF0568 protein C14orf166
345651	ACTBL2	Beta-actin-like protein 2
4957	ODF2	Outer dense fiber protein 2
151648	SGOL1	Shugoshin-like 1
55137	FIGN	Fidgetin
91147	TMEM67	Meckelin
8852	AKAP4	A-kinase anchor protein 4
23281	MTUS2	Microtubule-associated tumor suppressor candidate 2
343521	TCTEX1D4	Tctex1 domain-containing protein 4
89846	FGD3	FYVE, RhoGEF and PH domain-containing protein 3
8727	CTNNAL1	Alpha-catulin
84131	CEP78	Centrosomal protein of 78 kDa
84443	FRMPD3	FERM and PDZ domain-containing protein 3
57223	SMEK2	Serine/threonine-protein phosphatase 4 regulatory subunit 3B
55062	WIPI1	WD repeat domain phosphoinositide-interacting protein 1
219899	TBCEL	Tubulin-specific chaperone cofactor E-like protein
4795	NFKBIL1	NF-kappa-B inhibitor-like protein 1
26119	LDLRAP1	Low density lipoprotein receptor adapter protein 1
54801	HAUS6	HAUS augmin-like complex subunit 6
387119	CEP85L	Centrosomal protein of 85 kDa-like
54874	FNBP1L	Formin-binding protein 1-like
91544	UBXN11	UBX domain-containing protein 11
55130	ARMC4	Armadillo repeat-containing protein 4
84722	PSRC1	Proline/serine-rich coiled-coil protein 1
55791	LRIF1	Ligand-dependent nuclear receptor-interacting factor 1
23352	UBR4	E3 ubiquitin-protein ligase UBR4
57584	ARHGAP21	Rho GTPase-activating protein 21
157922	CAMSAP1	Calmodulin-regulated spectrin-associated protein 1
25853	DCAF12	DDB1- and CUL4-associated factor 12
353134	LCE1D	Late cornified envelope protein 1D
347240	KIF24	Kinesin-like protein KIF24
375748	ERCC6L2	DNA excision repair protein ERCC-6-like 2
22832	CEP162	Centrosomal protein of 162 kDa
10129	FRY	Protein furry homolog
9644	SH3PXD2A	SH3 and PX domain-containing protein 2A
345895	RSPH4A	Radial spoke head protein 4 homolog A
126917	IFFO2	Intermediate filament family orphan 2
29116	MYLIP	E3 ubiquitin-protein ligase MYLIP
55183	RIF1	Telomere-associated protein RIF1
8476	CDC42BPA	Serine/threonine-protein kinase MRCK alpha
23392	KIAA0368	Proteasome-associated protein ECM29 homolog
55604	LRRC16A	Leucine-rich repeat-containing protein 16A
9662	CEP135	Centrosomal protein of 135 kDa
1877	E4F1	Transcription factor E4F1
23254	KAZN	Kazrin
23108	RAP1GAP2	Rap1 GTPase-activating protein 2
25941	TPGS2	Tubulin polyglutamylase complex subunit 2
23503	ZFYVE26	Zinc finger FYVE domain-containing protein 26
54902	TTC19	Tetratricopeptide repeat protein 19, mitochondrial
23093	TTLL5	Tubulin polyglutamylase TTLL5
146206	RLTPR	Leucine-rich repeat-containing protein 16C
164684	WBP2NL	Postacrosomal sheath WW domain-binding protein
55671	SMEK1	Serine/threonine-protein phosphatase 4 regulatory subunit 3A
126731	CCSAP	Centriole, cilia and spindle-associated protein
144100	PLEKHA7	Pleckstrin homology domain-containing family A member 7
144501	KRT80	Keratin, type II cytoskeletal 80
440051	KRTAP5-11	Keratin-associated protein 5-11
440050	KRTAP5-7	Keratin-associated protein 5-7
440023	KRTAP5-6	Keratin-associated protein 5-6
387266	KRTAP5-3	Keratin-associated protein 5-3
387264	KRTAP5-1	Keratin-associated protein 5-1
221035	REEP3	Receptor expression-enhancing protein 3
54867	TMEM214	Transmembrane protein 214
80097	MZT2B	Mitotic-spindle organizing protein 2B
148170	CDC42EP5	Cdc42 effector protein 5
23139	MAST2	Microtubule-associated serine/threonine-protein kinase 2
54862	CC2D1A	Coiled-coil and C2 domain-containing protein 1A
120526	DNAJC24	DnaJ homolog subfamily C member 24
653784	MZT2A	Mitotic-spindle organizing protein 2A
388818	KRTAP26-1	Keratin-associated protein 26-1
112714	TUBA3E	Tubulin alpha-3E chain
254263	CNIH2	Protein cornichon homolog 2
729809	DNM1P34	Putative GED domain-containing protein DNM1P34
10463	SLC30A9	Zinc transporter 9
200162	SPAG17	Sperm-associated antigen 17
353238	PADI6	Protein-arginine deiminase type-6
128338	DRAM2	DNA damage-regulated autophagy modulator protein 2
23268	DNMBP	Dynamin-binding protein
400954	EML6	Echinoderm microtubule-associated protein-like 6
152273	FGD5	FYVE, RhoGEF and PH domain-containing protein 5
92558	CCDC64	Bicaudal D-related protein 1
196968	DNM1P46	Putative uncharacterized protein DKFZp434I1020
79739	TTLL7	Tubulin polyglutamylase TTLL7
440730	TRIM67	Tripartite motif-containing protein 67
91978	TPGS1	Tubulin polyglutamylase complex subunit 1
346288	SEPT14	Septin-14
145508	CEP128	Centrosomal protein of 128 kDa
90167	FRMD7	Uncharacterized protein
55785	FGD6	FYVE, RhoGEF and PH domain-containing protein 6
3888	KRT82	Keratin, type II cuticular Hb2
439915	KRTAP5-5	Keratin-associated protein 5-5
440021	KRTAP5-2	Keratin-associated protein 5-2
22891	ZNF365	Protein ZNF365
192668	CYS1	Cystin-1
375686	SPATC1	Speriolin
23177	CEP68	Centrosomal protein of 68 kDa
2011	MARK2	Serine/threonine-protein kinase MARK2
58480	RHOU	Rho-related GTP-binding protein RhoU
55450	CAMK2N1	Calcium/calmodulin-dependent protein kinase II inhibitor 1
55166	CENPQ	Centromere protein Q
23237	ARC	Activity-regulated cytoskeleton-associated protein
162605	KRT28	Keratin, type I cytoskeletal 28
342574	KRT27	Keratin, type I cytoskeletal 27
353288	KRT26	Keratin, type I cytoskeletal 26
147183	KRT25	Keratin, type I cytoskeletal 25
27031	NPHP3	Nephrocystin 3 splice variant
79809	TTC21B	Tetratricopeptide repeat protein 21B
51181	DCXR	L-xylulose reductase
337970	KRTAP19-3	Keratin-associated protein 19-3
7461	CLIP2	CAP-Gly domain-containing linker protein 2
54518	APBB1IP	Amyloid beta A4 precursor protein-binding family B member 1-interacting protein
5930	RBBP6	E3 ubiquitin-protein ligase RBBP6
56899	ANKS1B	Ankyrin repeat and sterile alpha motif domain-containing protein 1B
221472	FGD2	FYVE, RhoGEF and PH domain-containing protein 2
11064	CNTRL	Centriolin
375307	CATIP	Ciliogenesis-associated TTC17-interacting protein
201161	CENPV	Centromere protein V
84333	PCGF5	Polycomb group RING finger protein 5
284086	NEK8	Serine/threonine-protein kinase Nek8
84809	CROCCP2	Putative ciliary rootlet coiled-coil protein-like 1 protein
11011	TLK2	Serine/threonine-protein kinase tousled-like 2
132884	EVC2	Limbin
9863	MAGI2	Membrane-associated guanylate kinase, WW and PDZ domain-containing protein 2
167691	LCA5	Lebercilin
84376	HOOK3	Protein Hook homolog 3
25914	RTTN	Rotatin
283349	RASSF3	Ras association domain-containing protein 3
9541	CIR1	Corepressor interacting with RBPJ 1
347736	NME9	Thioredoxin domain-containing protein 6
22873	DZIP1	Zinc finger protein DZIP1
9456	HOMER1	Homer protein homolog 1
57534	MIB1	E3 ubiquitin-protein ligase MIB1
388697	HRNR	Hornerin
337882	KRTAP19-1	Keratin-associated protein 19-1
140258	KRTAP13-1	Keratin-associated protein 13-1
337879	KRTAP8-1	Keratin-associated protein 8-1
337878	KRTAP7-1	Keratin-associated protein 7-1
81850	KRTAP1-3	Keratin-associated protein 1-3
768211	RELL1	RELT-like protein 1
54839	LRRC49	Leucine-rich repeat-containing protein 49
283987	HID1	Protein HID1
114819	CROCCP3	Putative ciliary rootlet coiled-coil protein-like 2 protein
196385	DNAH10	Dynein heavy chain 10, axonemal
115677	NOSTRIN	Nostrin
79649	MAP7D3	MAP7 domain-containing protein 3
150274	HSCB	Iron-sulfur cluster co-chaperone protein HscB, mitochondrial
94137	RP1L1	Retinitis pigmentosa 1-like 1 protein
9024	BRSK2	Serine/threonine-protein kinase BRSK2
221150	SKA3	Spindle and kinetochore-associated protein 3
55601	DDX60	Probable ATP-dependent RNA helicase DDX60
150468	CKAP2L	Cytoskeleton-associated protein 2-like
83473	KATNAL2	Katanin p60 ATPase-containing subunit A-like 2
285753	CEP57L1	Centrosomal protein CEP57L1
199221	DZIP1L	Zinc finger protein DZIP1L
10006	ABI1	Abl interactor 1
266553	OFCC1	MRDS1 protein
6991	TCTE3	Tctex1 domain-containing protein 3
259266	ASPM	Abnormal spindle-like microcephaly-associated protein
57502	NLGN4X	Neuroligin-4, X-linked
152185	SPICE1	Spindle and centriole-associated protein 1
54806	AHI1	Jouberin
125113	KRT222	Keratin-like protein KRT222
83478	ARHGAP24	Rho GTPase-activating protein 24
22871	NLGN1	Neuroligin-1
129880	BBS5	Bardet-Biedl syndrome 5 protein
50488	MINK1	Misshapen-like kinase 1
84643	KIF2B	Kinesin-like protein KIF2B
166614	DCLK2	Serine/threonine-protein kinase DCLK2
359845	FAM101B	Protein FAM101B
284076	TTLL6	Tubulin polyglutamylase TTLL6
201134	CEP112	Centrosomal protein of 112 kDa
134359	POC5	Centrosomal protein POC5
339855	KY	Kyphoscoliosis peptidase
25886	POC1A	POC1 centriolar protein homolog A
81831	NETO2	Neuropilin and tolloid-like protein 2
84688	C9orf24	Spermatid-specific manchette-related protein 1
79648	MCPH1	Microcephalin
123872	DNAAF1	Dynein assembly factor 1, axonemal
89796	NAV1	Neuron navigator 1
57728	WDR19	WD repeat-containing protein 19
582	BBS1	Bardet-Biedl syndrome 1 protein
84541	KBTBD8	Kelch repeat and BTB domain-containing protein 8
22829	NLGN4Y	Neuroligin-4, Y-linked
158135	TTLL11	Tubulin polyglutamylase TTLL11
80321	CEP70	Centrosomal protein of 70 kDa
123016	TTC8	Tetratricopeptide repeat protein 8
79959	CEP76	Centrosomal protein of 76 kDa
136647	MPLKIP	M-phase-specific PLK1-interacting protein
152815	THAP6	THAP domain-containing protein 6
282809	POC1B	POC1 centriolar protein homolog B
90362	FAM110B	Protein FAM110B
284382	ACTL9	Actin-like protein 9
128344	PIFO	Protein pitchfork
7840	ALMS1	Alstrom syndrome protein 1
116443	GRIN3A	Glutamate receptor ionotropic, NMDA 3A
51626	DYNC2LI1	Cytoplasmic dynein 2 light intermediate chain 1
23299	BICD2	Protein bicaudal D homolog 2
54535	CCHCR1	Coiled-coil alpha-helical rod protein 1
55567	DNAH3	Dynein heavy chain 3, axonemal
81832	NETO1	Neuropilin and tolloid-like protein 1
139741	ACTRT1	Actin-related protein T1
26146	TRAF3IP1	TRAF3-interacting protein 1
140609	NEK7	Serine/threonine-protein kinase Nek7
140625	ACTRT2	Actin-related protein T2
79589	RNF128	E3 ubiquitin-protein ligase RNF128
134265	AFAP1L1	Actin filament-associated protein 1-like 1
85302	FBF1	Fas-binding factor 1
56288	PARD3	Partitioning defective 3 homolog
23032	USP33	Ubiquitin carboxyl-terminal hydrolase 33
83657	DYNLRB2	Dynein light chain roadblock-type 2
83903	GSG2	Serine/threonine-protein kinase haspin
10015	PDCD6IP	Programmed cell death 6-interacting protein
54751	FBLIM1	Filamin-binding LIM protein 1
55845	BRK1	Protein BRICK1
150483	TEKT4	Tektin-4
64411	ARAP3	Arf-GAP with Rho-GAP domain, ANK repeat and PH domain-containing protein 3
83593	RASSF5	Ras association domain-containing protein 5
84126	ATRIP	ATR-interacting protein
59283	CACNG8	Voltage-dependent calcium channel gamma-8 subunit
10464	PIBF1	Progesterone-induced-blocking factor 1
28981	IFT81	Intraflagellar transport protein 81 homolog
54487	DGCR8	Microprocessor complex subunit DGCR8
28951	TRIB2	Tribbles homolog 2
11073	TOPBP1	DNA topoisomerase 2-binding protein 1
7248	TSC1	Hamartin
10808	HSPH1	Heat shock protein 105 kDa
1794	DOCK2	Dedicator of cytokinesis protein 2
10513	APPBP2	Amyloid protein-binding protein 2
6444	SGCD	Delta-sarcoglycan
27289	RND1	Rho-related GTP-binding protein Rho6
8189	SYMPK	Symplekin
8850	KAT2B	Histone acetyltransferase KAT2B
6103	RPGR	X-linked retinitis pigmentosa GTPase regulator
1896	EDA	Ectodysplasin-A
5653	KLK6	Kallikrein-6
9181	ARHGEF2	Rho guanine nucleotide exchange factor 2
7803	PTP4A1	Protein tyrosine phosphatase type IVA 1
84676	TRIM63	E3 ubiquitin-protein ligase TRIM63
55012	PPP2R3C	Serine/threonine-protein phosphatase 2A regulatory subunit B'' subunit gamma
196383	RILPL2	RILP-like protein 2
29895	MYLPF	Myosin regulatory light chain 2, skeletal muscle isoform
90990	KIFC2	Kinesin-like protein KIFC2
55761	TTC17	Tetratricopeptide repeat protein 17
23059	CLUAP1	Clusterin-associated protein 1
57326	PBXIP1	Pre-B-cell leukemia transcription factor-interacting protein 1
30011	SH3KBP1	SH3 domain-containing kinase-binding protein 1
220134	SKA1	Spindle and kinetochore-associated protein 1
54984	PINX1	PIN2/TERF1-interacting telomerase inhibitor 1
127829	ARL8A	ADP-ribosylation factor-like protein 8A
201255	LRRC45	Leucine-rich repeat-containing protein 45
115098	CCDC124	Coiled-coil domain-containing protein 124
10426	TUBGCP3	Gamma-tubulin complex component 3
51115	RMDN1	Regulator of microtubule dynamics protein 1
93594	TBC1D31	TBC1 domain family member 31
11092	C9orf9	Uncharacterized protein C9orf9
54908	SPDL1	Protein Spindly
29911	HOOK2	Protein Hook homolog 2
26128	KIAA1279	KIF1-binding protein
89891	WDR34	WD repeat-containing protein 34
9093	DNAJA3	DnaJ homolog subfamily A member 3, mitochondrial
93343	MVB12A	Multivesicular body subunit 12A
22974	TPX2	Targeting protein for Xklp2
1663	DDX11	Probable ATP-dependent RNA helicase DDX11
79661	NEIL1	Endonuclease 8-like 1
140735	DYNLL2	Dynein light chain 2, cytoplasmic
112752	IFT43	Intraflagellar transport protein 43 homolog
636	BICD1	Protein bicaudal D homolog 1
10782	ZNF274	Neurotrophin receptor-interacting factor homolog
57026	PDXP	Pyridoxal phosphate phosphatase
79867	TCTN2	Tectonic-2
84930	MASTL	Serine/threonine-protein kinase greatwall
65983	GRAMD3	GRAM domain-containing protein 3
91272	BOD1	Biorientation of chromosomes in cell division protein 1
4135	MAP6	Microtubule-associated protein 6
55698	RADIL	Ras-associating and dilute domain-containing protein
283489	CHAMP1	Chromosome alignment-maintaining phosphoprotein 1
84461	NEURL4	Neuralized-like protein 4
84936	ZFYVE19	Abscission/NoCut checkpoint regulator
84934	RITA1	RBPJ-interacting and tubulin-associated protein 1
57410	SCYL1	N-terminal kinase-like protein
57787	MARK4	MAP/microtubule affinity-regulating kinase 4
137868	SGCZ	Zeta-sarcoglycan
84984	CEP19	Centrosomal protein of 19 kDa
541468	LURAP1	Leucine rich adaptor protein 1
151393	RMDN2	Regulator of microtubule dynamics protein 2
219844	HYLS1	Hydrolethalus syndrome protein 1
146279	TEKT5	Tektin-5
93233	CCDC114	Coiled-coil domain-containing protein 114
283254	HARBI1	Putative nuclease HARBI1
92749	DRC1	Dynein regulatory complex protein 1
57554	LRRC7	Leucine-rich repeat-containing protein 7
55811	ADCY10	Adenylate cyclase type 10
4750	NEK1	Serine/threonine-protein kinase Nek1
9585	KIF20B	Kinesin-like protein KIF20B
117177	RAB3IP	Rab-3A-interacting protein
10615	SPAG5	Sperm-associated antigen 5
585	BBS4	Bardet-Biedl syndrome 4 protein
6705	SPRR2F	Small proline-rich protein 2F
23048	FNBP1	Formin-binding protein 1
10048	RANBP9	Ran-binding protein 9
91663	MYADM	Myeloid-associated differentiation marker
84902	CEP89	Centrosomal protein of 89 kDa
64210	MMS19	MMS19 nucleotide excision repair protein homolog
64855	FAM129B	Niban-like protein 1
55177	RMDN3	Regulator of microtubule dynamics protein 3
26292	MYCBP	C-Myc-binding protein
1155	TBCB	Tubulin-folding cofactor B
5695	PSMB7	Proteasome subunit beta type-7
3859	KRT12	Keratin, type I cytoskeletal 12
2852	GPER1	G-protein coupled estrogen receptor 1
8502	PKP4	Plakophilin-4
10472	ZBTB18	Zinc finger and BTB domain-containing protein 18
4692	NDN	Necdin isoform A
7266	DNAJC7	DnaJ homolog subfamily C member 7
11261	CHP1	Calcineurin B homologous protein 1
1130	LYST	Lysosomal-trafficking regulator
10519	CIB1	Calcium and integrin-binding protein 1
10574	CCT7	T-complex protein 1 subunit eta
5318	PKP2	Plakophilin-2
6455	SH3GL1	Endophilin-A2
7443	VRK1	Serine/threonine-protein kinase VRK1
10142	AKAP9	A-kinase anchor protein 9
64151	NCAPG	Condensin complex subunit 3
83541	FAM110A	Protein FAM110A
55829	VIMP	Selenoprotein S
84318	CCDC77	Coiled-coil domain-containing protein 77
51308	REEP2	Receptor expression-enhancing protein 2
84445	LZTS2	Leucine zipper putative tumor suppressor 2
84276	NICN1	Nicolin-1
83742	MARVELD1	MARVEL domain-containing protein 1
80199	FUZ	Protein fuzzy homolog
93323	HAUS8	HAUS augmin-like complex subunit 8
11083	DIDO1	Death-inducer obliterator 1
84516	DCTN5	Dynactin subunit 5
79187	FSD1	Fibronectin type III and SPRY domain-containing protein 1
6904	TBCD	Tubulin-specific chaperone D
79363	RSG1	REM2- and Rab-like small GTPase 1
79140	CCDC28B	Coiled-coil domain-containing protein 28B
9618	TRAF4	TNF receptor-associated factor 4
9786	KIAA0586	Protein TALPID3
79902	NUP85	Nuclear pore complex protein Nup85
51673	TPPP3	Tubulin polymerization-promoting protein family member 3
583	BBS2	Bardet-Biedl syndrome 2 protein
26056	RAB11FIP5	Rab11 family-interacting protein 5
64518	TEKT3	Tektin-3
65018	PINK1	Serine/threonine-protein kinase PINK1, mitochondrial
440738	MAP1LC3C	Microtubule-associated proteins 1A/1B light chain 3C
23766	GABARAPL3	Gamma-aminobutyric acid receptor-associated protein-like 3
84518	CNFN	Cornifelin
84517	ACTRT3	Actin-related protein T3
6706	SPRR2G	Small proline-rich protein 2G
56169	GSDMC	Gasdermin-C
83902	KRTAP17-1	Keratin-associated protein 17-1
81870	KRTAP9-9	Keratin-associated protein 9-9
83901	KRTAP9-8	Keratin-associated protein 9-8
85280	KRTAP9-4	Keratin-associated protein 9-4
83900	KRTAP9-3	Keratin-associated protein 9-3
81871	KRTAP4-6	Keratin-associated protein 4-6
653240	KRTAP4-11	Keratin-associated protein 4-11
85285	KRTAP4-1	Keratin-associated protein 4-1
100132386	KRTAP4-9	Keratin-associated protein 4-9
728224	KRTAP4-8	Keratin-associated protein 4-8
100132476	KRTAP4-7	Keratin-associated protein 4-7
85289	KRTAP4-5	Keratin-associated protein 4-5
84616	KRTAP4-4	Keratin-associated protein 4-4
85290	KRTAP4-3	Keratin-associated protein 4-3
85291	KRTAP4-2	Keratin-associated protein 4-2
85293	KRTAP3-3	Keratin-associated protein 3-3
83897	KRTAP3-2	Keratin-associated protein 3-2
83896	KRTAP3-1	Keratin-associated protein 3-1
85294	KRTAP2-4	Keratin-associated protein 2-4
83895	KRTAP1-5	Keratin-associated protein 1-5
57159	TRIM54	Tripartite motif-containing protein 54
84675	TRIM55	Tripartite motif-containing protein 55
440915	POTEKP	Putative beta-actin-like protein 3
83957	FRMD8P1	Putative FERM domain-containing protein FRMD8P1
20	ABCA2	ATP-binding cassette sub-family A member 2
55075	UACA	Uveal autoantigen with coiled-coil domains and ankyrin repeats
79718	TBL1XR1	F-box-like/WD repeat-containing protein TBL1XR1
80700	UBXN6	UBX domain-containing protein 6
114088	TRIM9	E3 ubiquitin-protein ligase TRIM9
79925	SPEF2	Sperm flagellar protein 2
85444	LRRCC1	Leucine-rich repeat and coiled-coil domain-containing protein 1
85456	TNKS1BP1	182 kDa tankyrase-1-binding protein
85461	TANC1	Protein TANC1
80817	CEP44	Centrosomal protein of 44 kDa
1768	DNAH6	Dynein heavy chain 6, axonemal
80728	ARHGAP39	Rho GTPase-activating protein 39
80725	SRCIN1	SRC kinase signaling inhibitor 1
64431	ACTR6	Actin-related protein 6
81631	MAP1LC3B	Microtubule-associated proteins 1A/1B light chain 3B
64446	DNAI2	Dynein intermediate chain 2, axonemal
84100	ARL6	ADP-ribosylation factor-like protein 6
29127	RACGAP1	Rac GTPase-activating protein 1
84080	ENKD1	Enkurin domain-containing protein 1
84084	RAB6C	Ras-related protein Rab-6C
23710	GABARAPL1	Gamma-aminobutyric acid receptor-associated protein-like 1
83987	CCDC8	Coiled-coil domain-containing protein 8
221421	RSPH9	Radial spoke head protein 9 homolog
8139	GAN	Gigaxonin
80351	TNKS2	Tankyrase-2
5411	PNN	Pinin
57127	RHBG	Ammonium transporter Rh type B
54566	EPB41L4B	cDNA FLJ20381 fis, clone KAIA2329
25930	PTPN23	Tyrosine-protein phosphatase non-receptor type 23
84557	MAP1LC3A	Microtubule-associated proteins 1A/1B light chain 3A
1263	PLK3	Serine/threonine-protein kinase PLK3
81027	TUBB1	Tubulin beta-1 chain
81610	FAM83D	Protein FAM83D
28984	RGCC	Regulator of cell cycle RGCC
63935	PCIF1	Phosphorylated CTD-interacting factor 1
81569	ACTL8	Actin-like protein 8
79101	TAF1D	TATA box-binding protein-associated factor RNA polymerase I subunit D
79991	OBFC1	CST complex subunit STN1
79827	CLMP	CXADR-like membrane protein
80346	REEP4	Receptor expression-enhancing protein 4
84176	MYH16	cDNA: FLJ22037 fis, clone HEP08868
54828	BCAS3	Breast carcinoma-amplified sequence 3
81493	SYNC	Syncoilin
79000	AUNIP	Aurora kinase A and ninein-interacting protein
54462	CCSER2	Serine-rich coiled-coil domain-containing protein 2
79953	SYNDIG1	Synapse differentiation-inducing gene protein 1
64792	IFT22	Intraflagellar transport protein 22 homolog
64858	DCLRE1B	5' exonuclease Apollo
80086	TUBA4B	Putative tubulin-like protein alpha-4B
1894	ECT2	Protein ECT2
9050	PSTPIP2	Proline-serine-threonine phosphatase-interacting protein 2
57763	ANKRA2	Ankyrin repeat family A protein 2
64130	LIN7B	Protein lin-7 homolog B
54509	RHOF	Rho-related GTP-binding protein RhoF
64127	NOD2	Nucleotide-binding oligomerization domain-containing protein 2
55835	CENPJ	Centromere protein J
10783	NEK6	Serine/threonine-protein kinase Nek6
54857	GDPD2	Glycerophosphoinositol inositolphosphodiesterase GDPD2
57727	NCOA5	Nuclear receptor coactivator 5
10011	SRA1	Steroid receptor RNA activator 1
57120	GOPC	Golgi-associated PDZ and coiled-coil motif-containing protein
83658	DYNLRB1	Dynein light chain roadblock-type 1
58529	MYOZ1	Myozenin-1
58526	MID1IP1	Mid1-interacting protein 1
6676	SPAG4	Sperm-associated antigen 4 protein
8195	MKKS	McKusick-Kaufman/Bardet-Biedl syndromes putative chaperonin
55856	ACOT13	Acyl-coenzyme A thioesterase 13
57091	CASS4	Cas scaffolding protein family member 4
55521	TRIM36	E3 ubiquitin-protein ligase TRIM36
56954	NIT2	Omega-amidase NIT2
3619	INCENP	Inner centromere protein
10243	GPHN	Gephyrin
55909	BIN3	Bridging integrator 3
57448	BIRC6	Baculoviral IAP repeat-containing protein 6
27175	TUBG2	Tubulin gamma-2 chain
26524	LATS2	Serine/threonine-protein kinase LATS2
56990	CDC42SE2	CDC42 small effector protein 2
56893	UBQLN4	Ubiquilin-4
56623	INPP5E	72 kDa inositol polyphosphate 5-phosphatase
56882	CDC42SE1	CDC42 small effector protein 1
2909	ARHGAP35	Rho GTPase-activating protein 35
11186	RASSF1	Ras association domain-containing protein 1
10210	TOPORS	E3 ubiquitin-protein ligase Topors
55915	LANCL2	LanC-like protein 2
3890	KRT84	Keratin, type II cuticular Hb4
23195	MDN1	Midasin
55346	TCP11L1	T-complex protein 11-like protein 1
27067	STAU2	Double-stranded RNA-binding protein Staufen homolog 2
55327	LIN7C	Protein lin-7 homolog C
25897	RNF19A	E3 ubiquitin-protein ligase RNF19A
55207	ARL8B	ADP-ribosylation factor-like protein 8B
55081	IFT57	Intraflagellar transport protein 57 homolog
55638	SYBU	Syntabulin
54875	CNTLN	Centlein
151987	PPP4R2	Serine/threonine-protein phosphatase 4 regulatory subunit 2
26574	AATF	Protein AATF
10152	ABI2	Abl interactor 2
23362	PSD3	PH and SEC7 domain-containing protein 3
26499	PLEK2	Pleckstrin-2
10769	PLK2	Serine/threonine-protein kinase PLK2
51512	GTSE1	G2 and S phase-expressed protein 1
50487	PLA2G3	Group 3 secretory phospholipase A2
55860	ACTR10	Actin-related protein 10
53405	CLIC5	Chloride intracellular channel protein 5
51514	DTL	Denticleless protein homolog
51517	NCKIPSD	NCK-interacting protein with SH3 domain
9478	CABP1	Calcium-binding protein 1
9419	CRIPT	Cysteine-rich PDZ-binding protein
9218	VAPA	Vesicle-associated membrane protein-associated protein A
4139	MARK1	Serine/threonine-protein kinase MARK1
51259	TMEM216	Transmembrane protein 216
51256	TBC1D7	TBC1 domain family member 7
9228	DLGAP2	Disks large-associated protein 2
57662	CAMSAP3	Calmodulin-regulated spectrin-associated protein 3
55722	CEP72	Centrosomal protein of 72 kDa
57622	LRFN1	Leucine-rich repeat and fibronectin type III domain-containing protein 1
55920	RCC2	Protein RCC2
57606	SLAIN2	SLAIN motif-containing protein 2
57600	FNIP2	Folliculin-interacting protein 2
55917	CTTNBP2NL	CTTNBP2 N-terminal-like protein
54627	MAP10	Microtubule-associated protein 10
57545	CC2D2A	Coiled-coil and C2 domain-containing protein 2A
57542	KLHL42	Kelch-like protein 42
57539	WDR35	WD repeat-containing protein 35
49856	WRAP73	WD repeat-containing protein WRAP73
4552	MTRR	Methionine synthase reductase
22953	P2RX2	P2X purinoceptor 2
7223	TRPC4	Short transient receptor potential channel 4
51411	BIN2	Bridging integrator 2
27129	HSPB7	Heat shock protein beta-7
27347	STK39	Serine threonine kinase 39 isoform B
27091	CACNG5	Voltage-dependent calcium channel gamma-5 subunit
222229	LRWD1	Leucine-rich repeat and WD repeat-containing protein 1
339829	CCDC39	Coiled-coil domain-containing protein 39
26160	IFT172	Intraflagellar transport protein 172 homolog
26297	SERGEF	Secretion-regulating guanine nucleotide exchange factor
27158	NDOR1	NADPH-dependent diflavin oxidoreductase 1
11218	DDX20	Probable ATP-dependent RNA helicase DDX20
26502	NARF	Nuclear prelamin A recognition factor
27019	DNAI1	Dynein intermediate chain 1, axonemal
10459	MAD2L2	Mitotic spindle assembly checkpoint protein MAD2B
27285	TEKT2	Tektin-2
3834	KIF25	Kinesin-like protein KIF25
9903	KLHL21	Kelch-like protein 21
51175	TUBE1	Tubulin epsilon chain
60385	TSKS	Testis-specific serine kinase substrate
11043	MID2	Probable E3 ubiquitin-protein ligase MID2
30968	STOML2	Stomatin-like protein 2, mitochondrial
11215	AKAP11	A-kinase anchor protein 11
23291	FBXW11	F-box/WD repeat-containing protein 11
23043	TNIK	TRAF2 and NCK-interacting protein kinase
10602	CDC42EP3	Cdc42 effector protein 3
143	PARP4	Poly [ADP-ribose] polymerase 4
26271	FBXO5	F-box only protein 5
10178	TENM1	Teneurin-1
57403	RAB22A	Ras-related protein Rab-22A
9344	TAOK2	Serine/threonine-protein kinase TAO2
57509	MTUS1	Microtubule-associated tumor suppressor 1
27147	DENND2A	DENN domain-containing protein 2A
57489	ODF2L	Outer dense fiber protein 2-like
57216	VANGL2	Vang-like protein 2
55689	YEATS2	YEATS domain-containing protein 2
4854	NOTCH3	Neurogenic locus notch homolog protein 3
27339	PRPF19	Pre-mRNA-processing factor 19
23092	ARHGAP26	Rho GTPase-activating protein 26
10273	STUB1	E3 ubiquitin-protein ligase CHIP
11252	PACSIN2	Protein kinase C and casein kinase substrate in neurons protein 2
8556	CDC14A	Dual specificity protein phosphatase CDC14A
10544	PROCR	Endothelial protein C receptor
8927	BSN	Protein bassoon
27077	B9D1	B9 domain-containing protein 1
22994	CEP131	Centrosomal protein of 131 kDa
23133	PHF8	Histone lysine demethylase PHF8
22852	ANKRD26	Ankyrin repeat domain-containing protein 26
23265	EXOC7	Exocyst complex component 7
22897	CEP164	Centrosomal protein of 164 kDa
22941	SHANK2	SH3 and multiple ankyrin repeat domains protein 2
26052	DNM3	Dynamin-3
10458	BAIAP2	Brain-specific angiogenesis inhibitor 1-associated protein 2
6795	AURKC	Aurora kinase C
9126	SMC3	Structural maintenance of chromosomes protein 3
5303	PIN4	Peptidyl-prolyl cis-trans isomerase NIMA-interacting 4
11178	LZTS1	Leucine zipper putative tumor suppressor 1
8607	RUVBL1	RuvB-like 1
10726	NUDC	Nuclear migration protein nudC
27130	INVS	Inversin
117178	SSX2IP	Afadin- and alpha-actinin-binding protein
22983	MAST1	Microtubule-associated serine/threonine-protein kinase 1
22981	NINL	Ninein-like protein
23329	TBC1D30	TBC1 domain family member 30
10868	USP20	Ubiquitin carboxyl-terminal hydrolase 20
8313	AXIN2	Axin-2
23568	ARL2BP	ADP-ribosylation factor-like protein 2-binding protein
51098	IFT52	Intraflagellar transport protein 52 homolog
51119	SBDS	Ribosome maturation protein SBDS
51647	FAM96B	Mitotic spindle-associated MMXD complex subunit MIP18
51649	MRPS23	28S ribosomal protein S23, mitochondrial
23637	RABGAP1	Rab GTPase-activating protein 1
90417	KNSTRN	Small kinetochore-associated protein
7728	ZNF175	Zinc finger protein 175
283638	CEP170B	Centrosomal protein of 170 kDa protein B
9750	FAM65B	Protein FAM65B
25876	SPEF1	Sperm flagellar protein 1
26140	TTLL3	Tubulin monoglycylase TTLL3
81887	LAS1L	Ribosomal biogenesis protein LAS1L
171568	POLR3H	DNA-directed RNA polymerase III subunit RPC8
51668	HSPB11	Intraflagellar transport protein 25 homolog
50944	SHANK1	SH3 and multiple ankyrin repeat domains protein 1
29922	NME7	Nucleoside diphosphate kinase 7
56131	PCDHB4	Protocadherin beta-4
23607	CD2AP	CD2-associated protein
51382	ATP6V1D	V-type proton ATPase subunit D
58477	SRPRB	Signal recognition particle receptor subunit beta
[truncated: 31 more rows]

## Sheet: cytoskeleton
Entrez ID	Symbol	Gene name
4629	MYH11	MYH11 protein
7414	VCL	Vinculin
347733	TUBB2B	Putative uncharacterized protein DKFZp566F223
829	CAPZA1	F-actin-capping protein subunit alpha-1
57731	SPTBN4	Spectrin beta chain, non-erythrocytic 4
80179	MYO19	Unconventional myosin-XIX
147700	KLC3	Kinesin light chain 3
7408	VASP	Vasodilator-stimulated phosphoprotein
55605	KIF21A	Kinesin-like protein KIF21A
4771	NF2	Neurofibromatosis type 2
84700	MYO18B	Unconventional myosin-XVIIIb
4627	MYH9	MYH9 protein
3886	KRT35	Keratin, type I cuticular Ha5
3861	KRT14	Keratin, type I cytoskeletal 14
25984	KRT23	Keratin, type I cytoskeletal 23
10449	ACAA2	Acetyl-Coenzyme A acyltransferase 2 (Mitochondrial 3-oxoacyl-Coenzyme A thiolase), isoform CRA_d
64147	KIF9	Kinesin-like protein KIF9
4134	MAP4	Microtubule-associated protein
4133	MAP2	Microtubule-associated protein 2
10109	ARPC2	Actin related protein 2/3 complex, subunit 2, 34kDa, isoform CRA_a
23095	KIF1B	Kinesin-like protein KIF1B
7138	TNNT1	Nemaline myopathy mutant slow skeletal muscle troponin T high molecular weight variant
57175	CORO1B	Coronin-1B
2017	CTTN	Cortactin
3835	KIF22	OriP binding protein
6710	SPTB	Spectrin beta chain, erythrocytic
51466	EVL	Ena/VASP-like protein
10300	KATNB1	Katanin p80 WD40 repeat-containing subunit B1
1783	DYNC1LI2	Cytoplasmic dynein 1 light intermediate chain 2
1785	DNM2	Dynamin II
7297	TYK2	Non-receptor tyrosine-protein kinase TYK2
3718	JAK3	Tyrosine-protein kinase JAK3
81873	ARPC5L	Actin-related protein 2/3 complex subunit 5-like protein
2125	EVPL	Envoplakin
9857	CEP350	KIAA0480 protein
7139	TNNT2	Cardiac troponin T
7135	TNNI1	Troponin I, slow skeletal muscle
55142	HAUS2	HAUS augmin-like complex subunit 2
4137	MAPT	Microtubule-associated protein tau
8701	DNAH11	Dynein heavy chain 11, axonemal
5775	PTPN4	Putative uncharacterized protein PTPN4
57576	KIF17	Kinesin-like protein KIF17
4131	MAP1B	MAP1B protein
3875	KRT18	Keratin, type I cytoskeletal 18
51134	CEP83	Centrosomal protein of 83 kDa
23603	CORO1C	Coronin-1C
84260	TCHP	Trichoplein keratin filament-binding protein
2242	FES	Tyrosine-protein kinase Fes/Fps
7136	TNNI2	Troponin I, fast skeletal muscle
3833	KIFC1	Kinesin-like protein KIFC1
89953	KLC4	Kinesin light chain 4
84056	KATNAL1	Katanin p60 ATPase-containing subunit A-like 1
5747	PTK2	PTK2 protein
55125	CEP192	KIAA1569 protein
79989	TTC26	Tetratricopeptide repeat protein 26
6101	RP1	Oxygen-regulated protein 1
23303	KIF13B	Kinesin-like protein KIF13B
3889	KRT83	Keratin, type II cuticular Hb3
3996	LLGL1	Lethal(2) giant larvae protein homolog 1
80173	IFT74	Intraflagellar transport protein 74 homolog
10886	NPFFR2	Neuropeptide FF receptor 2
23617	TSSK2	Testis-specific serine/threonine-protein kinase 2
3860	KRT13	Keratin, type I cytoskeletal 13
64601	VPS16	Vacuolar protein sorting-associated protein 16 homolog
337963	KRTAP23-1	Keratin-associated protein 23-1
9696	CROCC	Rootletin
3800	KIF5C	KIF5C protein
4641	MYO1C	Unconventional myosin-Ic
55700	MAP7D1	MAP7D1 protein
79784	MYH14	Myosin-14
285590	SH3PXD2B	SH3 and PX domain-containing protein 2B
324	APC	APC protein
257019	FRMD3	FERM domain-containing protein 3
118	ADD1	ADD1 protein
124093	CCDC78	Coiled-coil domain-containing protein 78
23332	CLASP1	CLIP-associating protein 1
3797	KIF3C	Kinesin-like protein KIF3C
23380	SRGAP2	SLIT-ROBO Rho GTPase activating protein 2
1770	DNAH9	Dynein heavy chain 9, axonemal
79884	MAP9	Microtubule-associated protein 9
6790	AURKA	Aurora kinase A
830	CAPZA2	F-actin-capping protein subunit alpha-2
2913	GRM3	Metabotropic glutamate receptor 3
889	KRIT1	Krev interaction trapped protein 1
1780	DYNC1I1	DYNC1I1 protein
9844	ELMO1	Engulfment and cell motility protein 1
10095	ARPC1B	Actin-related protein 2/3 complex subunit 1B
816	CAMK2B	Putative uncharacterized protein CAMK2B
2979	GUCA1B	GUCA1B protein
3798	KIF5A	Kinesin heavy chain isoform 5A
7280	TUBB2A	Tubulin beta-2A chain
10763	NES	NES protein
4625	MYH7	Rhabdomyosarcoma antigen MU-RMS-40.7B
4741	NEFM	Neurofilament-3 (150 kD medium)
387273	KRTAP5-10	Keratin-associated protein 5-10
643246	MAP1LC3B2	Microtubule-associated proteins 1A/1B light chain 3 beta 2
85349	KRT87P	Putative keratin-87 protein
10806	SDCCAG8	Serologically defined colon cancer antigen 8
55559	HAUS7	HAUS augmin-like complex subunit 7
10013	HDAC6	Histone deacetylase 6
7140	TNNT3	TNNT3 protein
8481	OFD1	Oral-facial-digital syndrome 1 protein
23176	SEPT8	Septin-8
5119	CHMP1A	Charged multivesicular body protein 1a
6709	SPTAN1	Spectrin alpha chain, non-erythrocytic 1
10897	YIF1A	Protein YIF1A
79861	TUBAL3	Tubulin alpha chain-like 3
644943	RASSF10	Ras association domain-containing protein 10
29901	SAC3D1	SAC3 domain-containing protein 1
6339	SCNN1D	Amiloride-sensitive sodium channel subunit delta
5108	PCM1	Pericentriolar material 1 protein
164714	TTLL8	Protein monoglycylase TTLL8
11190	CEP250	Centrosome-associated protein CEP250
148930	KNCN	Kinocilin
85378	TUBGCP6	Gamma-tubulin complex component 6
57644	MYH7B	Myosin-7B
9743	ARHGAP32	Rho GTPase-activating protein 32
7137	TNNI3	Troponin I, cardiac
2995	GYPC	Glycophorin-C
29119	CTNNA3	Catenin alpha-3
2258	FGF13	Fibroblast growth factor 13
55964	SEPT3	Neuronal-specific septin-3
4778	NFE2	Transcription factor NF-E2 45 kDa subunit
26012	NSMF	NELF protein
11104	KATNA1	Katanin p60 ATPase-containing subunit A1
10540	DCTN2	Dynactin subunit 2
9814	SFI1	Protein SFI1 homolog
3866	KRT15	Keratin, type I cytoskeletal 15
4354	MPP1	55 kDa erythrocyte membrane protein
23542	MAPK8IP2	C-Jun-amino-terminal kinase-interacting protein 2
100505724	KRTAP9-7	Keratin-associated protein 9-7
51361	HOOK1	Protein Hook homolog 1
387267	KRTAP5-4	Keratin-associated protein 5-4
338	APOB	Apolipoprotein B-100
1739	DLG1	Disks large homolog 1
100505753	KRTAP16-1	Keratin-associated protein 16-1
100507608	KRTAP9-6	Keratin-associated protein 9-6
253012	HEPACAM2	HEPACAM family member 2
64837	KLC2	Kinesin light chain 2
100533177	KRTAP29-1	Keratin-associated protein 29-1
728318	KRTAP9-1	Keratin-associated protein 9-1
7534	YWHAZ	14-3-3 protein zeta/delta
4430	MYO1B	MYO1B protein
64005	MYO1G	Minor histocompatibility antigen HA-2
207	AKT1	AKT1m transcript variant 4
10126	DNAL4	Dynein light chain 4, axonemal
25776	CBY1	Protein chibby homolog 1
23331	TTC28	Tetratricopeptide repeat protein 28
56776	FMN2	Formin-2
5962	RDX	RDX protein
7431	VIM	Vimentin
11020	IFT27	Intraflagellar transport protein 27 homolog
5332	PLCB4	1-phosphatidylinositol 4,5-bisphosphate phosphodiesterase beta-4
83715	ESPN	Espin
64769	MEAF6	Chromatin modification-related protein MEAF6
832	CAPZB	CAPZB protein
5586	PKN2	Serine/threonine-protein kinase N2
9887	SMG7	Protein SMG7
10092	ARPC5	ARPC5 protein
113220	KIF12	Kinesin-like protein KIF12
55755	CDK5RAP2	CDK5 regulatory subunit-associated protein 2
23157	SEPT6	Septin 6
8317	CDC7	Cell division cycle 7-related protein kinase
3633	INPP5B	Type II inositol 1,4,5-trisphosphate 5-phosphatase
23581	CASP14	Caspase-14
23580	CDC42EP4	Cdc42 effector protein 4
51447	IP6K2	Inositol hexakisphosphate kinase 2
9391	CIAO1	Probable cytosolic iron-sulfur protein assembly protein CIAO1
10101	NUBP2	Cytosolic Fe-S cluster assembly factor NUBP2
23063	WAPAL	Wings apart-like protein homolog
4649	MYO9A	Unconventional myosin-IXa
6711	SPTBN1	Spectrin beta chain, non-erythrocytic 1
4609	MYC	V-myc myelocytomatosis viral oncogene homolog
57610	RANBP10	Ran-binding protein 10
123811	FOPNL	LisH domain-containing protein FOPNL
55329	MNS1	Meiosis-specific nuclear structural protein 1
26512	INTS6	Integrator complex subunit 6
8379	MAD1L1	Mitotic spindle assembly checkpoint protein MAD1
5595	MAPK3	Mitogen-activated protein kinase 3
84617	TUBB6	Tubulin beta-6 chain
10844	TUBGCP2	Gamma-tubulin complex component 2
80127	CCDC176	Basal body-orientation factor 1
23259	DDHD2	Phospholipase DDHD2
79441	HAUS3	HAUS augmin-like complex subunit 3
51168	MYO15A	Unconventional myosin-XV
5311	PKD2	Polycystin-2
55201	MAP1S	Microtubule-associated protein 1S
2670	GFAP	Glial fibrillary acidic protein
5413	SEPT5	HCG2002594, isoform CRA_d
10112	KIF20A	Kinesin-like protein KIF20A
6760	SS18	Protein SSXT
10552	ARPC1A	Actin-related protein 2/3 complex subunit 1A
6472	SHMT2	Serine hydroxymethyltransferase, mitochondrial
90799	CEP95	Centrosomal protein of 95 kDa
283446	MYO1H	Unconventional myosin-Ih
10296	MAEA	Macrophage erythroblast attacher
63916	ELMO2	Engulfment and cell motility protein 2
9015	TAF1A	TATA box-binding protein-associated factor RNA polymerase I subunit A
9371	KIF3B	Kinesin-like protein KIF3B
6902	TBCA	Tubulin-specific chaperone a
4172	MCM3	DNA replication licensing factor MCM3
2059	EPS8	Epidermal growth factor receptor kinase substrate 8
140807	KRT72	Keratin, type II cytoskeletal 72
10121	ACTR1A	Alpha-centractin
10096	ACTR3	Actin-related protein 3
129401	NUP35	Nucleoporin NUP53
22844	FRMPD1	FERM and PDZ domain-containing protein 1
4751	NEK2	Serine/threonine-protein kinase Nek2
4804	NGFR	Tumor necrosis factor receptor superfamily member 16
51765	STK26	Serine/threonine-protein kinase MST4
9493	KIF23	Kinesin-like protein KIF23
83786	FRMD8	FERM domain-containing protein 8
3831	KLC1	Kinesin light chain 1A
84978	FRMD5	FERM domain-containing protein 5
22933	SIRT2	NAD-dependent protein deacetylase sirtuin-2
4735	SEPT2	Septin-2
4607	MYBPC3	Myosin-binding protein C, cardiac-type
55083	KIF26B	Kinesin-like protein KIF26B
55188	RIC8B	Synembryn-B
8522	GAS7	Growth arrest-specific protein 7
151011	SEPT10	Septin-10
6196	RPS6KA2	Ribosomal protein S6 kinase alpha-2
3801	KIFC3	Kinesin-like protein KIFC3
121512	FGD4	FYVE, RhoGEF and PH domain-containing protein 4
79969	ATAT1	Alpha-tubulin N-acetyltransferase 1
5025	P2RX4	P2X purinoceptor 4
1742	DLG4	DLG4 protein
9851	KIAA0753	Uncharacterized protein KIAA0753
29765	TMOD4	Tropomodulin-4
11004	KIF2C	Kinesin-like protein KIF2C
22920	KIFAP3	Kinesin-associated protein 3
22986	SORCS3	VPS10 domain-containing receptor SorCS3
4836	NMT1	Glycylpeptide N-tetradecanoyltransferase
50848	F11R	Junctional adhesion molecule A
55742	PARVA	Alpha-parvin
5774	PTPN3	Tyrosine-protein phosphatase non-receptor type 3
3692	EIF6	Eukaryotic translation initiation factor 6
100130097	KIF28P	Kinesin-like protein KIF28P
221458	KIF6	Kinesin-like protein KIF6
374654	KIF7	Kinesin-like protein KIF7
9758	FRMPD4	FERM and PDZ domain-containing protein 4
125115	KRT40	Keratin, type I cytoskeletal 40
140469	MYO3B	Myosin-IIIb
7456	WIPF1	WIPF1 protein
1496	CTNNA2	CTNNA2 protein
84173	ELMOD3	ELMO domain-containing protein 3
10190	TXNDC9	Thioredoxin domain-containing protein 9
4647	MYO7A	Unconventional myosin-VIIa
4648	MYO7B	Unconventional myosin-VIIb
25861	DFNB31	Whirlin
386674	KRTAP10-6	Keratin-associated protein 10-6
57530	CGN	Cingulin
7020	TFAP2A	Transcription factor AP-2-alpha
27185	DISC1	Disrupted in schizophrenia 1 protein
95681	CEP41	Centrosomal protein of 41 kDa
357	SHROOM2	Protein Shroom2
57560	IFT80	Intraflagellar transport protein 80 homolog
9270	ITGB1BP1	Integrin beta-1-binding protein 1
51199	NIN	Ninein
119	ADD2	ADD2 protein
9759	HDAC4	Histone deacetylase 4
4780	NFE2L2	Nuclear factor erythroid 2-related factor 2
135	ADORA2A	Adenosine receptor A2
5395	PMS2	Mismatch repair endonuclease PMS2
1639	DCTN1	Dynactin subunit 1
5782	PTPN12	Tyrosine-protein phosphatase non-receptor type 12
51807	TUBA8	Tubulin alpha-8 chain
27072	VPS41	Putative uncharacterized protein VPS41
55607	PPP1R9A	Neurabin-1
79990	PLEKHH3	Pleckstrin homology domain-containing family H member 3
4281	MID1	E3 ubiquitin-protein ligase Midline-1
23397	NCAPH	Condensin complex subunit 2
54910	SEMA4C	Semaphorin-4C
26586	CKAP2	Cytoskeleton-associated protein 2
23150	FRMD4B	FERM domain-containing protein 4B
80746	TSEN2	tRNA-splicing endonuclease subunit Sen2
800	CALD1	Caldesmon
3728	JUP	Junction plakoglobin
442721	LMOD2	Leiomodin-2
8318	CDC45	Cell division control protein 45 homolog
3927	LASP1	LIM and SH3 domain protein 1
23242	COBL	Protein cordon-bleu
11127	KIF3A	Kinesin-like protein KIF3A
10460	TACC3	Transforming acidic coiled-coil-containing protein 3
22924	MAPRE3	Microtubule-associated protein RP/EB family member 3
547	KIF1A	Kinesin family member 1A isoform C
7277	TUBA4A	Tubulin alpha-1
2043	EPHA4	Putative uncharacterized protein EPHA4
8898	MTMR2	Myotubularin-related protein 2
4190	MDH1	Malate dehydrogenase, cytoplasmic
26153	KIF26A	Kinesin-like protein KIF26A
10634	GAS2L1	GAS2-like protein 1
51143	DYNC1LI1	Cytoplasmic dynein 1 light intermediate chain 1
2185	PTK2B	Protein-tyrosine kinase 2-beta
79083	MLPH	Melanophilin
5902	RANBP1	Ran-specific GTPase-activating protein
23336	SYNM	Synemin
10603	SH2B2	SH2B adapter protein 2
56992	KIF15	Kinesin-like protein KIF15
200933	FBXO45	F-box/SPRY domain-containing protein 1
23384	SPECC1L	Cytospin-A
3880	KRT19	Keratin, type I cytoskeletal 19
10160	FARP1	FERM, RhoGEF and pleckstrin domain-containing protein 1
10474	TADA3	Transcriptional adapter 3
9581	PREPL	Prolyl endopeptidase-like
79929	MAP6D1	MAP6 domain-containing protein 1
6525	SMTN	Smoothelin
64236	PDLIM2	PDZ and LIM domain protein 2
60	ACTB	Actin, cytoplasmic 1
4640	MYO1A	Unconventional myosin-Ia
56171	DNAH7	Dynein heavy chain 7, axonemal
9855	FARP2	FERM, RhoGEF and pleckstrin domain-containing protein 2
134549	SHROOM1	Protein Shroom1
10094	ARPC3	Actin-related protein 2/3 complex subunit 3
9262	STK17B	Serine/threonine-protein kinase 17B
4830	NME1	Nucleoside diphosphate kinase A
65059	RAPH1	Ras-associated and pleckstrin homology domains-containing protein 1
6654	SOS1	Putative uncharacterized protein SOS1
59	ACTA2	Actin, aortic smooth muscle
144132	DNHD1	Dynein heavy chain domain-containing protein 1
3799	KIF5B	KIF5B protein
64097	EPB41L4A	Band 4.1-like protein 4A
84687	PPP1R9B	Neurabin-2
5414	SEPT4	Septin-4
51734	MSRB1	Methionine-R-sulfoxide reductase B1
5347	PLK1	Serine/threonine-protein kinase PLK1
5339	PLEC	Plectin
6897	TARS	Threonine--tRNA ligase, cytoplasmic
3796	KIF2A	Kinesin-like protein KIF2A
80254	CEP63	Centrosomal protein of 63 kDa
79682	CENPU	Centromere protein U
261734	NPHP4	Nephrocystin-4
5393	EXOSC9	Exosome complex component RRP45
6622	SNCA	Putative uncharacterized protein SNCA
9260	PDLIM7	PDZ and LIM domain protein 7
5590	PRKCZ	Protein kinase C zeta type
84062	DTNBP1	Dysbindin
79981	FRMD1	FLJ00181 protein
10307	APBB3	Amyloid beta A4 precursor protein-binding family B member 3
132320	SCLT1	Sodium channel and clathrin linker 1
255520	ELMOD2	ELMO domain-containing protein 2
1062	CENPE	Centromere-associated protein E
1627	DBN1	Drebrin
55752	SEPT11	Septin-11
84250	ANKRD32	Ankyrin repeat domain-containing protein 32
153241	CEP120	Centrosomal protein of 120 kDa
4651	MYO10	Unconventional myosin-X
4739	NEDD9	Enhancer of filamentation 1
287	ANK2	Ankyrin-2
2898	GRIK2	BA487F5.1 (Glutamate receptor, ionotropic, kainate 2)
7168	TPM1	Tropomyosin alpha-1 chain
6093	ROCK1	Rho-associated protein kinase 1
55582	KIF27	Kinesin-like protein KIF27
9584	RBM39	RNA-binding protein 39
6521	SLC4A1	Erythroid anion exchange protein
5784	PTPN14	PTPN14 protein
6683	SPAST	Spastin
3459	IFNGR1	Interferon gamma receptor 1
1495	CTNNA1	CTNNA1 protein
2534	FYN	Tyrosine-protein kinase Fyn
1070	CETN3	Centrin-3
6867	TACC1	Transforming acidic coiled-coil-containing protein 1
134492	NUDCD2	NudC domain-containing protein 2
10671	DCTN6	Dynactin subunit 6
5664	PSEN2	Presenilin-2
9859	CEP170	Centrosomal protein of 170 kDa
51164	DCTN4	Dynactin subunit 4
5127	CDK16	Cyclin-dependent kinase 16
79848	CSPP1	Centrosome and spindle pole-associated protein 1
4067	LYN	Tyrosine-protein kinase Lyn
2039	DMTN	Dematin
169166	SNX31	Sorting nexin-31
1781	DYNC1I2	Cytoplasmic dynein 1 intermediate chain 2
26064	RAI14	Ankycorbin
989	SEPT7	Septin 7
252983	STXBP4	Syntaxin-binding protein 4
7430	EZR	Cytovillin 2
6950	TCP1	T-complex protein 1 subunit alpha
4628	MYH10	Myosin-10
285025	CCDC141	Coiled-coil domain-containing protein 141
667	DST	DST protein
9735	KNTC1	Kinetochore-associated protein 1
5663	PSEN1	Presenilin-1
57475	PLEKHH1	Pleckstrin homology domain-containing family H member 1
2186	BPTF	Nucleosome-remodeling factor subunit BPTF
2139	EYA2	Eyes absent homolog 2
23136	EPB41L3	Band 4.1-like protein 3
80233	C17orf70	Fanconi anemia-associated protein of 100 kDa
4646	MYO6	Unconventional myosin-VI
57835	SLC4A5	Electrogenic sodium bicarbonate cotransporter 4
1432	MAPK14	Mitogen-activated protein kinase 14
80012	PHC3	Polyhomeotic-like protein 3
4620	MYH2	Myosin-2
51203	NUSAP1	Nucleolar and spindle-associated protein 1
4001	LMNB1	LMNB1 protein
203068	TUBB	TUBB protein
54899	PXK	PX domain-containing protein kinase-like protein
10397	NDRG1	Protein NDRG1
63971	KIF13A	Kinesin-like protein KIF13A
90102	PHLDB2	Pleckstrin homology-like domain family B member 2
55930	MYO5C	Unconventional myosin-Vc
2035	EPB41	EPB41 protein
9475	ROCK2	ROCK2 protein
79598	CEP97	Centrosomal protein of 97 kDa
4130	MAP1A	MAP1A protein
4634	MYL3	Myosin 1 light chain
2316	FLNA	FLNA protein
2037	EPB41L2	cDNA FLJ45145 fis, clone BRAWH3041492, moderately similar to Homo sapiens erythrocyte membrane protein band 4.1 (elliptocytosis 1, RH-linked) (EPB41)
472	ATM	Serine-protein kinase ATM
10456	HAX1	HCLS1-associated protein X-1
9099	USP2	Ubiquitin carboxyl-terminal hydrolase 2
64326	RFWD2	E3 ubiquitin-protein ligase RFWD2
85459	CEP295	Centrosomal protein KIAA1731
1410	CRYAB	Alpha-crystallin B chain
5913	RAPSN	43 kDa receptor-associated protein of the synapse
1072	CFL1	Cofilin-1
63876	PKNOX2	Homeobox protein PKNOX2
55342	STRBP	Spermatid perinuclear RNA-binding protein
84285	EIF1AD	Probable RNA-binding protein EIF1AD
55531	ELMOD1	ELMO domain-containing protein 1
6195	RPS6KA1	Ribosomal protein S6 kinase alpha-1
56912	IFT46	Intraflagellar transport protein 46 homolog
9638	FEZ1	Fasciculation and elongation protein zeta-1
83481	EPPK1	Epiplakin
282991	BLOC1S2	Biogenesis of lysosome-related organelles complex 1 subunit 2
27436	EML4	Echinoderm microtubule-associated protein-like 4
55968	NSFL1C	NSFL1 cofactor p47
152789	JAKMIP1	Janus kinase and microtubule-interacting protein 1
28988	DBNL	Drebrin-like protein
4926	NUMA1	Nuclear mitotic apparatus protein 1
1809	DPYSL3	Dihydropyrimidinase-related protein 3
827	CAPN6	Calpain-6
2101	ESRRA	HCG2016877, isoform CRA_b
5682	PSMA1	Proteasome subunit alpha type-1
6337	SCNN1A	Amiloride-sensitive epithelial sodium channel alpha subunit
163786	SASS6	Spindle assembly abnormal protein 6 homolog
23012	STK38L	Serine/threonine-protein kinase 38-like
374454	KRT77	Keratin, type II cytoskeletal 1b
256714	MAP7D2	MAP7 domain-containing protein 2
3891	KRT85	Keratin, type II cuticular Hb5
9702	CEP57	Centrosomal protein of 57 kDa
5829	PXN	Paxillin
51019	CCDC53	WASH complex subunit CCDC53
1128	CHRM1	M1 muscarinic cholinergic receptor
118611	C10orf90	Centrosomal protein C10orf90
83659	TEKT1	Tektin-1
347688	TUBB8	Tubulin beta-8 chain
53904	MYO3A	Myosin-IIIa
65981	CAPRIN2	Caprin-2
83706	FERMT3	Fermitin family homolog 3
81872	KRTAP2-1	Keratin-associated protein 2-1
6249	CLIP1	CAP-Gly domain-containing linker protein 1
1540	CYLD	Ubiquitin carboxyl-terminal hydrolase CYLD
160492	LMNTD1	Lamin tail domain-containing protein 1
1497	CTNS	Cystinosin
84790	TUBA1C	Tubulin alpha-1C chain
3717	JAK2	Tyrosine-protein kinase
54903	MKS1	Meckel syndrome type 1 protein
8100	IFT88	Intraflagellar transport protein 88 homolog
59341	TRPV4	Transient receptor potential cation channel subfamily V member 4
728279	KRTAP2-2	Keratin-associated protein 2-2
353116	RILPL1	RILP-like protein 1
3851	KRT4	KRT4 protein
11034	DSTN	Destrin
9463	PICK1	PRKCA-binding protein
6595	SMARCA2	Probable global transcription activator SNF2L2
3856	KRT8	KRT8 protein
51474	LIMA1	LIM domain and actin-binding protein 1
7846	TUBA1A	Tubulin alpha-1A chain
5727	PTCH1	Protein patched homolog 1
10376	TUBA1B	Tubulin alpha-1B chain
8655	DYNLL1	Dynein, light chain, LC8-type 1
80184	CEP290	Centrosomal protein of 290 kDa
196374	KRT78	Keratin, type II cytoskeletal 78
3852	KRT5	Keratin
124602	KIF19	Kinesin-like protein KIF19
8086	AAAS	Aladin
3178	HNRNPA1	Heterogeneous nuclear ribonucleoprotein A1
121391	KRT74	Keratin, type II cytoskeletal 74
4644	MYO5A	Unconventional myosin-Va
2897	GRIK1	Glutamate receptor
5630	PRPH	Peripherin
23026	MYO16	Unconventional myosin-XVI
55259	CASC1	Protein CASC1
4660	PPP1R12B	Protein phosphatase 1 regulatory subunit 12B
9055	PRC1	Protein regulator of cytokinesis 1
94121	SYTL4	Synaptotagmin-like protein 4
79767	ELMO3	Engulfment and cell motility protein 3
10735	STAG2	Cohesin subunit SA-2
55691	FRMD4A	FERM domain-containing protein 4A
100526693	ARPC4-TTLL3	Protein ARPC4-TTLL3
143162	FRMPD2	FERM and PDZ domain-containing protein 2
10093	ARPC4	Actin-related protein 2/3 complex subunit 4
1073	CFL2	Cofilin-2
83660	TLN2	Talin-2
1832	DSP	Desmoplakin
55612	FERMT1	Fermitin family homolog 1
11099	PTPN21	DJ1175B15.2 (Protein tyrosine phosphatase, non-receptor type 21)
10979	FERMT2	Fermitin family homolog 2
10381	TUBB3	TUBB3 protein
121441	NEDD1	Protein NEDD1
328	APEX1	APEX nuclease (Multifunctional DNA repair enzyme) 1, isoform CRA_a
122786	FRMD6	FERM domain-containing protein 6
9787	DLGAP5	Disks large-associated protein 5
57447	NDRG2	Protein NDRG2
54930	HAUS4	HAUS augmin-like complex subunit 4
23224	SYNE2	Nesprin-2
1198	CLK3	Dual specificity protein kinase CLK3
29844	TFPT	TCF3 fusion partner
85354	KRTAP4-16P	HCG2042993
29767	TMOD2	Tropomodulin-2
55786	ZNF415	Zinc finger protein 415
2036	EPB41L1	Band 4.1-like protein 1
4615	MYD88	Myeloid differentiation primary response protein MyD88
55614	KIF16B	Kinesin-like protein KIF16B
1769	DNAH8	Dynein heavy chain 8, axonemal
55212	BBS7	Bardet-Biedl syndrome 7 protein
4000	LMNA	Lamin A/C
137492	VPS37A	Vacuolar protein sorting-associated protein 37A
130271	PLEKHH2	Pleckstrin homology domain-containing family H member 2
81858	SHARPIN	Sharpin
79659	DYNC2H1	Cytoplasmic dynein 2 heavy chain 1
399687	MYO18A	Unconventional myosin-XVIIIa
319101	KRT73	Keratin, type II cytoskeletal 73
338785	KRT79	Keratin, type II cytoskeletal 79
29766	TMOD3	Tropomodulin-3
4643	MYO1E	MYO1E variant protein
114791	TUBGCP5	Gamma-tubulin complex component 5
342184	FMN1	Formin-1
22995	CEP152	CEP152 protein
90427	BMF	Bcl-2-modifying factor
55718	POLR3E	DNA-directed RNA polymerase III subunit RPC5
57519	STARD9	StAR-related lipid transfer protein 9
27229	TUBGCP4	Gamma-tubulin complex component 4
11151	CORO1A	Coronin-1A
9742	IFT140	Intraflagellar transport protein 140 homolog
2622	GAS8	Growth arrest-specific protein 8
64506	CPEB1	Cytoplasmic polyadenylation element-binding protein 1
23499	MACF1	Microtubule-actin cross-linking factor 1, isoforms 1/2/3/5
23322	RPGRIP1L	Protein fantom
92017	SNX29	Sorting nexin-29
1731	SEPT1	Septin-1
146057	TTBK2	Tau-tubulin kinase
79834	PEAK1	Pseudopodium-enriched atypical kinase 1
3848	KRT1	Keratin, type II cytoskeletal 1
5607	MAP2K5	Dual specificity mitogen-activated protein kinase kinase 5
64793	CEP85	Centrosomal protein of 85 kDa
55764	IFT122	Intraflagellar transport protein 122 homolog
127602	DNAH14	Dynein heavy chain 14, axonemal
25981	DNAH1	Dynein heavy chain 1, axonemal
201625	DNAH12	Dynein heavy chain 12, axonemal
146909	KIF18B	Kinesin-like protein KIF18B
56604	TUBB7P	Beta-tubulin 4Q isoform 1
10749	KIF1C	Kinesin-like protein KIF1C
71	ACTG1	ACTG1 protein
116840	CNTROB	Centrobin
11337	GABARAP	GABARAP protein
7727	ZNF174	Zinc finger protein 174
54820	NDE1	NudE nuclear distribution gene E homolog 1 (A. nidulans), isoform CRA_b
5048	PAFAH1B1	Platelet-activating factor acetylhydrolase IB subunit alpha
146754	DNAH2	Dynein heavy chain 2, axonemal
83899	KRTAP9-2	Keratin-associated protein 9-2
199	AIF1	Allograft inflammatory factor 1 isoform 3
4747	NEFL	Neurofilament light polypeptide
5977	DPF2	Zinc finger protein ubi-d4
663	BNIP2	BCL2/adenovirus E1B 19 kDa protein-interacting protein 2
10198	MPHOSPH9	M-phase phosphoprotein 9
84446	BRSK1	Serine/threonine-protein kinase BRSK1
7739	ZNF185	Zinc finger protein 185
23194	FBXL7	F-box/LRR-repeat protein 7
6624	FSCN1	Fascin
2274	FHL2	Four and a half LIM domains 2
3713	IVL	Involucrin
23077	MYCBP2	E3 ubiquitin-protein ligase MYCBP2
57679	ALS2	Alsin
23122	CLASP2	CLIP-associating protein 2
9212	AURKB	Aurora kinase B
81565	NDEL1	Nuclear distribution protein nudE-like 1
4642	MYO1D	MYO1D protein
90410	IFT20	Intraflagellar transport protein 20 homolog
348235	SKA2	Spindle and kinetochore-associated protein 2
64061	TSPYL2	Testis-specific Y-encoded-like protein 2
2314	FLII	Protein flightless-1 homolog
23164	MPRIP	Myosin phosphatase Rho-interacting protein
990	CDC6	Cell division control protein 6 homolog
10627	MYL12A	Myosin regulatory light chain 12A
80022	MYO15B	cDNA: FLJ22686 fis, clone HSI10987
23255	MTCL1	Microtubule cross-linking factor 1
390792	KRT39	Keratin, type I cytoskeletal 39
3850	KRT3	Keratin, type II cytoskeletal 3
84823	LMNB2	Lamin-B2
7283	TUBG1	Tubulin gamma-1 chain
4089	SMAD4	Mothers against decapentaplegic homolog 4
9817	KEAP1	Kelch-like ECH-associated protein 1
115106	HAUS1	HAUS augmin-like complex subunit 1
9150	CTDP1	RNA polymerase II subunit A C-terminal domain phosphatase
10801	SEPT9	Septin-9
8632	DNAH17	Dynein heavy chain 17, axonemal
51174	TUBD1	Tubulin delta chain
5493	PPL	Periplakin
409	ARRB2	Beta-arrestin-2
7171	TPM4	Tropomyosin alpha-4 chain
3872	KRT17	Keratin, type I cytoskeletal 17
6871	TADA2A	Transcriptional adapter 2-alpha
10982	MAPRE2	Microtubule-associated protein RP/EB family member 2
3868	KRT16	Keratin, type I cytoskeletal 16
124404	SEPT12	Septin-12
23354	HAUS5	HAUS augmin-like complex subunit 5
3857	KRT9	Keratin, type I cytoskeletal 9
2648	KAT2A	Histone acetyltransferase KAT2A
641455	POTEM	Alternative protein POTEM
1674	DES	Desmin
5581	PRKCE	Protein kinase C epsilon type
351	APP	Amyloid beta A4 protein
10382	TUBB4A	Tubulin beta-4A chain
4542	MYO1F	Myosin-ID
80776	B9D2	B9 domain-containing protein 2
126432	RINL	Ras and Rab interactor-like protein
9454	HOMER3	Homer protein homolog 3
4650	MYO9B	Unconventional myosin-IXb
9124	PDLIM1	PDZ and LIM domain protein 1
3092	HIP1	Huntingtin-interacting protein 1
8976	WASL	Neural Wiskott-Aldrich syndrome protein
2009	EML1	Echinoderm microtubule-associated protein-like 1
10059	DNM1L	Dynamin-1-like protein
10733	PLK4	Serine/threonine-protein kinase PLK4
7188	TRAF5	TNF receptor-associated factor 5
22936	ELL2	RNA polymerase II elongation factor ELL2
274	BIN1	Myc box-dependent-interacting protein 1
2166	FAAH	Fatty-acid amide hydrolase 1
6386	SDCBP	Syntenin-1
1238	ACKR2	Atypical chemokine receptor 2
9229	DLGAP1	Disks large-associated protein 1
11113	CIT	Citron Rho-interacting kinase
9087	TMSB4Y	Thymosin beta-4, Y-chromosomal
10435	CDC42EP2	Cdc42 effector protein 2
3983	ABLIM1	Actin-binding LIM protein 1
1855	DVL1	DVL1 protein
7802	DNALI1	Axonemal dynein light intermediate polypeptide 1
1861	TOR1A	Torsin-1A
102	ADAM10	Disintegrin and metalloproteinase domain-containing protein 10
8507	ENC1	Ectoderm-neural cortex protein 1
9368	SLC9A3R1	Na(+)/H(+) exchange regulatory cofactor NHE-RF1
1111	CHEK1	Serine/threonine-protein kinase Chk1
8829	NRP1	Neuropilin-1
8825	LIN7A	Protein lin-7 homolog A
25794	FSCN2	Fascin-2
8573	CASK	Peripheral plasma membrane protein CASK
103910	MYL12B	Myosin regulatory light chain 12B
8934	RAB29	Ras-related protein Rab-7L1
4659	PPP1R12A	Protein phosphatase 1 regulatory subunit 12A
10127	ZNF263	Zinc finger protein 263
9639	ARHGEF10	Rho guanine nucleotide exchange factor 10
6712	SPTBN2	Spectrin beta chain, non-erythrocytic 2
9751	SNPH	Syntaphilin
26059	ERC2	ERC protein 2
2533	FYB	FYN-binding protein
8312	AXIN1	Axin-1
50853	VILL	Villin-like protein
4867	NPHP1	Nephrocystin-1
6314	ATXN7	Ataxin-7
8473	OGT	UDP-N-acetylglucosamine--peptide N-acetylglucosaminyltransferase 110 kDa subunit
247	ALOX15B	Arachidonate 15-lipoxygenase B
3636	INPPL1	Phosphatidylinositol 3,4,5-trisphosphate 5-phosphatase 2
8841	HDAC3	Histone deacetylase 3
332	BIRC5	Baculoviral IAP repeat-containing protein 5
9123	SLC16A3	Monocarboxylate transporter 4
9127	P2RX6	P2X purinoceptor 6
4210	MEFV	Pyrin
9867	PJA2	E3 ubiquitin-protein ligase Praja-2
26037	SIPA1L1	Signal-induced proliferation-associated 1-like protein 1
395	ARHGAP6	Rho GTPase-activating protein 6
5252	PHF1	PHD finger protein 1
9183	ZW10	Centromere/kinetochore protein zw10 homolog
1613	DAPK3	Death-associated protein kinase 3
7041	TGFB1I1	Transforming growth factor beta-1-induced transcript 1 protein
9738	CCP110	Centriolar coiled-coil protein of 110 kDa
9788	MTSS1	Metastasis suppressor protein 1
8767	RIPK2	Receptor-interacting serine/threonine-protein kinase 2
284403	WDR62	WD repeat-containing protein 62
27429	HTRA2	Serine protease HTRA2, mitochondrial
10018	BCL2L11	Bcl-2-like protein 11
7516	XRCC2	DNA repair protein XRCC2
8910	SGCE	Epsilon-sarcoglycan
10636	RGS14	Regulator of G-protein signaling 14
9051	PSTPIP1	Proline-serine-threonine phosphatase-interacting protein 1
10253	SPRY2	Protein sprouty homolog 2
1641	DCX	Neuronal migration protein doublecortin
7756	ZNF207	BUB3-interacting and GLEBS motif-containing protein ZNF207
81	ACTN4	ACTN4 protein
3892	KRT86	Keratin, type II cuticular Hb6
8636	SSNA1	Sjoegren syndrome nuclear autoantigen 1
11051	NUDT21	Cleavage and polyadenylation specificity factor subunit 5
6801	STRN	Striatin
2620	GAS2	Growth arrest-specific protein 2
8997	KALRN	Kalirin
9891	NUAK1	NUAK family SNF1-like kinase 1
9731	CEP104	Centrosomal protein of 104 kDa
7813	EVI5	Ecotropic viral integration site 5 protein homolog
10205	MPZL2	Myelin protein zero-like protein 2
10174	SORBS3	Vinexin
701	BUB1B	Mitotic checkpoint serine/threonine-protein kinase BUB1 beta
1729	DIAPH1	Protein diaphanous homolog 1
10324	KLHL41	Kelch-like protein 41
6708	SPTA1	Spectrin alpha chain, erythrocytic 1
9404	LPXN	Leupaxin
4983	OPHN1	Oligophrenin 1
6907	TBL1X	F-box-like/WD repeat-containing protein TBL1X
23046	KIF21B	Kinesin-like protein KIF21B variant
9948	WDR1	WD repeat-containing protein 1
4038	LRP4	Low-density lipoprotein receptor-related protein 4
11155	LDB3	LIM domain-binding protein 3
9026	HIP1R	Huntingtin-interacting protein 1-related protein
23363	OBSL1	Obscurin-like protein 1
9727	RAB11FIP3	Rab11 family-interacting protein 3
10677	AVIL	Advillin
2317	FLNB	Filamin-B
9611	NCOR1	Nuclear receptor corepressor 1
3281	HSBP1	Heat shock factor-binding protein 1
1600	DAB1	Disabled homolog 1
9576	SPAG6	Sperm-associated antigen 6
26284	ERAL1	GTPase Era, mitochondrial
30848	CTAG2	Cancer/testis antigen 2
57830	KRTAP5-8	Keratin-associated protein 5-8
6102	RP2	Protein XRP2
5892	RAD51D	DNA repair protein RAD51 homolog 4
51364	ZMYND10	Zinc finger MYND domain-containing protein 10
5716	PSMD10	26S proteasome non-ATPase regulatory subunit 10
11258	DCTN3	Dynactin subunit 3
10285	SMNDC1	Survival of motor neuron-related-splicing factor 30
26256	CABYR	Calcium-binding tyrosine phosphorylation-regulated protein
10211	FLOT1	Flotillin-1
8777	MPDZ	Multiple PDZ domain protein
3883	KRT33A	Keratin, type I cuticular Ha3-I
3885	KRT34	Keratin, type I cuticular Ha4
8689	KRT36	Keratin, type I cuticular Ha6
8688	KRT37	HHa7 protein
8687	KRT38	Keratin, type I cuticular Ha8
10529	NEBL	Nebulette
9148	NEURL1	E3 ubiquitin-protein ligase NEURL1
6623	SNCG	Gamma-synuclein
10899	JTB	Protein JTB
11076	TPPP	Tubulin polymerization-promoting protein
8470	SORBS2	Sorbin and SH3 domain-containing protein 2
22885	ABLIM3	Actin-binding LIM protein 3
22911	WDR47	WD repeat-containing protein 47
151531	UPP2	Uridine phosphorylase 2
79541	OR2A4	Olfactory receptor 2A4
9133	CCNB2	G2/mitotic-specific cyclin-B2
9927	MFN2	Mitofusin-2
8796	SCEL	Sciellin
11275	KLHL2	Kelch-like protein 2
8723	SNX4	Sorting nexin-4
24137	KIF4A	KIF4A protein
8658	TNKS	Tankyrase-1
10579	TACC2	Transforming acidic coiled-coil-containing protein 2
6840	SVIL	Supervillin
1767	DNAH5	Dynein heavy chain 5, axonemal
5116	PCNT	Pericentrin
9119	KRT75	Keratin, type II cytoskeletal 75
11116	FGFR1OP	FGFR1 oncogene partner
8924	HERC2	E3 ubiquitin-protein ligase HERC2
9342	SNAP29	Synaptosomal-associated protein 29
23586	DDX58	Probable ATP-dependent RNA helicase DDX58
6780	STAU1	Double-stranded RNA-binding protein Staufen homolog 1
24139	EML2	Echinoderm microtubule-associated protein-like 2
9113	LATS1	Serine/threonine-protein kinase LATS1
51057	WDPCP	WD repeat-containing and planar cell polarity effector protein fritz homolog
58512	DLGAP3	Disks large-associated protein 3
25809	TTLL1	Probable tubulin polyglutamylase TTLL1
10841	FTCD	Formimidoyltransferase-cyclodeaminase
10297	APC2	Adenomatous polyposis coli protein 2
8915	BCL10	B-cell lymphoma/leukemia 10
4860	PNP	Purine nucleoside phosphorylase
25	ABL1	Tyrosine-protein kinase ABL1
1475	CSTA	Cystatin-A
3853	KRT6A	Keratin, type II cytoskeletal 6A
7125	TNNC2	Troponin C, skeletal muscle
226	ALDOA	Fructose-bisphosphate aldolase A
301	ANXA1	Annexin A1
3854	KRT6B	Keratin, type II cytoskeletal 6B
2597	GAPDH	Glyceraldehyde-3-phosphate dehydrogenase
3315	HSPB1	Heat shock protein beta-1
2771	GNAI2	Guanine nucleotide-binding protein G(i) subunit alpha-2
229	ALDOB	Fructose-bisphosphate aldolase B
6279	S100A8	Protein S100-A8
292	SLC25A5	ADP/ATP translocase 2
4632	MYL1	Myosin light chain 1/3, skeletal muscle isoform
3932	LCK	Tyrosine-protein kinase Lck
2934	GSN	Gelsolin
5925	RB1	RB1 protein
983	CDK1	Cyclin-dependent kinase 1
6280	S100A9	Protein S100-A9
5423	POLB	DNA polymerase beta
4869	NPM1	NPM1 protein
7170	TPM3	Tropomyosin alpha-3 chain
3005	H1F0	Histone H1.0
5216	PFN1	Profilin-1
7369	UMOD	Uromodulin
7525	YES1	Tyrosine-protein kinase Yes
7169	TPM2	Tropomyosin beta chain
3303	HSPA1A	Heat shock 70 kDa protein 1A/1B
3055	HCK	Tyrosine-protein kinase HCK
3855	KRT7	KRT7 protein
2773	GNAI3	Guanine nucleotide-binding protein G(k) subunit alpha
5314	PKHD1	Fibrocystin
7429	VIL1	Villin-1
1267	CNP	2',3'-cyclic-nucleotide 3'-phosphodiesterase
2268	FGR	Tyrosine-protein kinase Fgr
230	ALDOC	Fructose-bisphosphate aldolase C
728255	KRTAP1-4	Keratin-associated protein 1-4
730755	KRTAP2-3	Keratin-associated protein 2-3
100820829	MYZAP	Myocardial zonula adherens protein
11013	TMSB15A	Thymosin beta-15A
286527	TMSB15B	Thymosin beta-15B
4168	MCF2	Proto-oncogene DBL
4633	MYL2	Myosin regulatory light chain 2, ventricular/cardiac muscle isoform
4621	MYH3	Myosin-3
6513	SLC2A1	Solute carrier family 2, facilitated glucose transporter member 1
7153	TOP2A	DNA topoisomerase 2-alpha
1548	CYP2A6	Cytochrome P450 2A6
1756	DMD	Dystrophin
5681	PSKH1	Serine/threonine-protein kinase H1
5111	PCNA	Proliferating cell nuclear antigen
4744	NEFH	Neurofilament heavy polypeptide
7175	TPR	Nucleoprotein TPR
6497	SKI	Ski oncogene
87	ACTN1	Alpha-actinin-1
4635	MYL4	Myosin light chain 4
999	CDH1	Cadherin-1
4619	MYH1	MYH1 protein
6714	SRC	Proto-oncogene tyrosine-protein kinase Src
4624	MYH6	MYH6 protein
4626	MYH8	Myosin-8
3858	KRT10	Keratin, type I cytoskeletal 10
7178	TPT1	Translationally-controlled tumor protein
3936	LCP1	Plastin-2
5576	PRKAR2A	cAMP-dependent protein kinase type II-alpha regulatory subunit
2963	GTF2F2	General transcription factor IIF subunit 2
1813	DRD2	Dopamine D2 receptor
891	CCNB1	G2/mitotic-specific cyclin-B1
140465	MYL6B	Myosin light chain 6B
286	ANK1	Ankyrin-1
2038	EPB42	EPB42 protein
6401	SELE	E-selectin
2241	FER	Tyrosine-protein kinase Fer
3925	STMN1	Stathmin
3310	HSPA6	Heat shock 70 kDa protein 6
23433	RHOQ	Rho-related GTP-binding protein RhoQ
2697	GJA1	Gap junction alpha-1 protein
5566	PRKACA	cAMP-dependent protein kinase catalytic subunit alpha
824	CAPN2	Calpain-2 catalytic subunit
2068	ERCC2	TFIIH basal transcription factor complex helicase XPD subunit
468	ATF4	Cyclic AMP-dependent transcription factor ATF-4
7412	VCAM1	Vascular cell adhesion protein 1
5432	POLR2C	POLR2C protein
5868	RAB5A	Ras-related protein Rab-5A
4117	MAK	Serine/threonine-protein kinase MAK
4703	NEB	Nebulin
2312	FLG	Filaggrin
7128	TNFAIP3	Tumor necrosis factor alpha-induced protein 3
4254	KITLG	Kit ligand
6699	SPRR1B	Cornifin-B
6704	SPRR2E	Small proline-rich protein 2E
6703	SPRR2D	Small proline-rich protein 2D
5567	PRKACB	cAMP-dependent protein kinase catalytic subunit beta
7051	TGM1	Protein-glutamine gamma-glutamyltransferase K
3716	JAK1	JAK1 protein
4014	LOR	Loricrin
1393	CRHBP	Corticotropin-releasing factor-binding protein
10398	MYL9	Myosin regulatory light polypeptide 9
1017	CDK2	Cyclin-dependent kinase 2
4478	MSN	Moesin
3846	KRTAP5-9	Keratin-associated protein 5-9
2040	STOM	Erythrocyte band 7 integral membrane protein
6117	RPA1	Replication protein A 70 kDa DNA-binding subunit
7111	TMOD1	cDNA FLJ38429 fis, clone FEBRA2013465, highly similar to Tropomodulin-1
5594	MAPK1	Mitogen-activated protein kinase 1, isoform CRA_a
2073	ERCC5	DNA repair protein complementing XP-G cells
2960	GTF2E1	General transcription factor IIE subunit 1
4846	NOS3	Nitric oxide synthase, endothelial
4842	NOS1	Nitric oxide synthase, brain
25802	LMOD1	Leiomodin-1
4082	MARCKS	MARCKS protein
5518	PPP2R1A	Serine/threonine-protein phosphatase 2A 65 kDa regulatory subunit A alpha isoform
996	CDC27	Cell division cycle protein 27 homolog
994	CDC25B	M-phase inducer phosphatase 2
134	ADORA1	Adenosine receptor A1
3209	HOXA13	Homeobox protein Hox-A13
3224	HOXC8	Homeobox protein Hox-C8
5577	PRKAR2B	cAMP-dependent protein kinase type II-beta regulatory subunit
1136	CHRNA3	Neuronal acetylcholine receptor subunit alpha-3
4046	LSP1	Lymphocyte-specific protein 1
7272	TTK	Dual specificity protein kinase TTK
5217	PFN2	Profilin-2
1499	CTNNB1	Catenin beta-1
4843	NOS2	Nitric oxide synthase, inducible
5778	PTPN7	Tyrosine-protein phosphatase non-receptor type 7
6698	SPRR1A	Cornifin-A
6701	SPRR2B	Small proline-rich protein 2B
6700	SPRR2A	Small proline-rich protein 2A
3667	IRS1	Insulin receptor substrate 1
88	ACTN2	Alpha-actinin-2
1538	CYLC1	Cylicin-1
54474	KRT20	Keratin, type I cytoskeletal 20
3849	KRT2	Keratin, type II cytoskeletal 2 epidermal
402	ARL2	ADP-ribosylation factor-like protein 2
403	ARL3	ADP-ribosylation factor-like protein 3
5605	MAP2K2	Dual specificity mitogen-activated protein kinase kinase 2
1139	CHRNA7	Alpha-7 nicotinic cholinergic receptor subunit
23636	NUP62	Nuclear pore glycoprotein p62
672	BRCA1	Breast cancer type 1 susceptibility protein
822	CAPG	Macrophage-capping protein
908	CCT6A	T-complex protein 1 subunit zeta
7428	VHL	Von Hippel-Lindau disease tumor suppressor
899	CCNF	Cyclin-F
1069	CETN2	Centrin-2
2915	GRM5	Metabotropic glutamate receptor 5
5584	PRKCI	Protein kinase C iota type
10120	ACTR1B	Beta-centractin
2890	GRIA1	Glutamate receptor 1
7006	TEC	Tyrosine-protein kinase Tec
27	ABL2	Abelson tyrosine-protein kinase 2
10128	LRPPRC	Leucine-rich PPR motif-containing protein, mitochondrial
7454	WAS	Wiskott-Aldrich syndrome protein
6509	SLC1A4	Neutral amino acid transporter A
5905	RANGAP1	Ran GTPase-activating protein 1
7402	UTRN	Utrophin
8826	IQGAP1	Ras GTPase-activating-like protein IQGAP1
6344	SCTR	Secretin receptor
5028	P2RY1	P2Y purinoceptor 1
22948	CCT5	T-complex protein 1 subunit epsilon
286887	KRT6C	Keratin, type II cytoskeletal 6C
1452	CSNK1A1	Casein kinase I isoform alpha
1453	CSNK1D	Casein kinase I isoform delta
9261	MAPKAPK2	MAP kinase-activated protein kinase 2
2339	FNTA	Protein farnesyltransferase/geranylgeranyltransferase type-1 subunit alpha
2342	FNTB	Protein farnesyltransferase subunit beta
7203	CCT3	T-complex protein 1 subunit gamma
408	ARRB1	Beta-arrestin-1
273	AMPH	Amphiphysin
1063	CENPF	Centromere protein F
5691	PSMB3	Proteasome subunit beta type-3
4171	MCM2	DNA replication licensing factor MCM2
3094	HINT1	Histidine triad nucleotide-binding protein 1
2932	GSK3B	Glycogen synthase kinase-3 beta
2010	EMD	Emerin
8048	CSRP3	Cysteine and glycine-rich protein 3
10694	CCT8	T-complex protein 1 subunit theta
10575	CCT4	T-complex protein 1 subunit delta
311	ANXA11	Annexin A11
9364	RAB28	Ras-related protein Rab-28
675	BRCA2	Breast cancer type 2 susceptibility protein
6990	DYNLT3	Dynein light chain Tctex-type 3
1264	CNN1	Calponin-1
8736	MYOM1	Myomesin-1
5608	MAP2K6	Dual specificity mitogen-activated protein kinase kinase 6
396	ARHGDIA	Rho GDP-dissociation inhibitor 1
397	ARHGDIB	Rho GDP-dissociation inhibitor 2
3832	KIF11	Kinesin-like protein KIF11
1609	DGKQ	Diacylglycerol kinase theta
1612	DAPK1	Death-associated protein kinase 1
8218	CLTCL1	Clathrin heavy chain 2
8516	ITGA8	Integrin alpha-8
6566	SLC16A1	Monocarboxylate transporter 1
9798	IST1	IST1 homolog
1207	CLNS1A	Methylosome subunit pICln
9001	HAP1	Huntingtin-associated protein 1
7013	TERF1	Telomeric repeat-binding factor 1
9172	MYOM2	Myomesin-2
2998	GYS2	Glycogen [starch] synthase, liver
2669	GEM	GTP-binding protein GEM
6547	SLC8A3	Sodium/calcium exchanger 3
2121	EVC	Putative uncharacterized protein EVC
79585	CORO7	Coronin-7
57122	NUP107	Nuclear pore complex protein Nup107
136319	MTPN	Myotrophin
353332	KRTAP12-1	Keratin-associated protein 12-1
353323	KRTAP12-2	Keratin-associated protein 12-2
353333	KRTAP10-10	Keratin-associated protein 10-10
386683	KRTAP12-3	Keratin-associated protein 12-3
386684	KRTAP12-4	Keratin-associated protein 12-4
386677	KRTAP10-1	Keratin-associated protein 10-1
386679	KRTAP10-2	Keratin-associated protein 10-2
386682	KRTAP10-3	Keratin-associated protein 10-3
386680	KRTAP10-5	Keratin-associated protein 10-5
386672	KRTAP10-4	Keratin-associated protein 10-4
386675	KRTAP10-7	Keratin-associated protein 10-7
386681	KRTAP10-8	Keratin-associated protein 10-8
386676	KRTAP10-9	Keratin-associated protein 10-9
386678	KRTAP10-11	Keratin-associated protein 10-11
386685	KRTAP10-12	Keratin-associated protein 10-12
5531	PPP4C	Serine/threonine-protein phosphatase 4 catalytic subunit
4637	MYL6	Myosin light polypeptide 6
345456	PFN3	Profilin-3
5881	RAC3	Ras-related C3 botulinum toxin substrate 3
998	CDC42	Cell division control protein 42 homolog
4218	RAB8A	Ras-related protein Rab-8A
10097	ACTR2	Actin-related protein 2
112755	STX1B	Syntaxin-1B
9114	ATP6V0D1	V-type proton ATPase subunit d 1
387	RHOA	Transforming protein RhoA
3190	HNRNPK	Heterogeneous nuclear ribonucleoprotein K
6201	RPS7	40S ribosomal protein S7
801	CALM1	Calmodulin
23413	NCS1	Neuronal calcium sensor 1
7531	YWHAE	14-3-3 protein epsilon
7114	TMSB4X	Thymosin beta-4
5516	PPP2CB	Serine/threonine-protein phosphatase 2A catalytic subunit beta isoform
2770	GNAI1	Guanine nucleotide-binding protein G(i) subunit alpha-1
6993	DYNLT1	Dynein light chain Tctex-type 1
10399	GNB2L1	Guanine nucleotide-binding protein subunit beta-2-like 1
72	ACTG2	Actin, gamma-enteric smooth muscle
9168	TMSB10	Thymosin beta-10
7134	TNNC1	Troponin C type 1 (Slow), isoform CRA_a
5515	PPP2CA	Serine/threonine-protein phosphatase 2A catalytic subunit alpha isoform
70	ACTC1	Actin, alpha cardiac muscle 1
58	ACTA1	Actin alpha 1 skeletal muscle protein
10383	TUBB4B	TUBB2C protein
3476	IGBP1	Immunoglobulin-binding protein 1
101	ADAM8	Disintegrin and metalloproteinase domain-containing protein 8
10576	CCT2	T-complex protein 1 subunit beta
8900	CCNA1	Cyclin-A1
8480	RAE1	mRNA export factor
6868	ADAM17	Disintegrin and metalloproteinase domain-containing protein 17
6283	S100A12	Protein S100-A12
10409	BASP1	Brain acid soluble protein 1
10951	CBX1	Chromobox protein homolog 1
375	ARF1	ADP-ribosylation factor 1
2245	FGD1	FYVE, RhoGEF and PH domain-containing protein 1
5521	PPP2R2B	Serine/threonine-protein phosphatase 2A 55 kDa regulatory subunit B beta isoform
1020	CDK5	Cyclin-dependent kinase 5
11135	CDC42EP1	Cdc42 effector protein 1
1213	CLTC	Clathrin heavy chain 1
4604	MYBPC1	Myosin-binding protein C, slow-type
5971	RELB	Transcription factor RelB
58498	MYL7	Myosin regulatory light chain 2, atrial isoform
10487	CAP1	Adenylyl cyclase-associated protein
51350	KRT76	Keratin, type II cytoskeletal 2 oral
4636	MYL5	Myosin light chain 5
3398	ID2	Cell growth-inhibiting gene 8
3399	ID3	DNA-binding protein inhibitor ID-3
5604	MAP2K1	Dual specificity mitogen-activated protein kinase kinase 1
7010	TEK	Angiopoietin-1 receptor
2288	FKBP4	Peptidyl-prolyl cis-trans isomerase FKBP4
8045	RASSF7	Ras association domain-containing protein 7
9590	AKAP12	A-kinase anchor protein 12
5076	PAX2	Paired box protein Pax-2
4170	MCL1	Myosin light chain 1
4486	MST1R	Macrophage-stimulating protein receptor
1759	DNM1	Dynamin-1
2902	GRIN1	Glutamate receptor ionotropic, NMDA 1
10163	WASF2	Wiskott-Aldrich syndrome protein family member 2
161436	EML5	Echinoderm microtubule-associated protein-like 5
5888	RAD51	DNA repair protein RAD51 homolog 1
10970	CKAP4	Cytoskeleton-associated protein 4
7062	TCHH	Trichohyalin
6674	SPAG1	Sperm-associated antigen 1
81851	KRTAP1-1	Keratin-associated protein 1-1
598	BCL2L1	Bcl-2-like protein 1
89	ACTN3	Alpha-actinin-3
1660	DHX9	ATP-dependent RNA helicase A
5144	PDE4D	cAMP-specific 3',5'-cyclic phosphodiesterase 4D
6695	SPOCK1	Testican-1
23271	CAMSAP2	Calmodulin-regulated spectrin-associated protein 2
56907	SPIRE1	Protein spire homolog 1
440145	MZT1	Mitotic-spindle organizing protein 1
54888	NSUN2	tRNA (cytosine(34)-C(5))-methyltransferase
79026	AHNAK	Neuroblast differentiation-associated protein AHNAK
25900	IFFO1	Intermediate filament family orphan 1
23098	SARM1	Sterile alpha and TIR motif-containing protein 1
80071	CCDC15	Coiled-coil domain-containing protein 15
56203	LMOD3	Leiomodin-3
84952	CGNL1	Cingulin-like protein 1
339451	KLHL17	Kelch-like protein 17
91624	NEXN	Nexilin
5756	TWF1	Twinfilin-1
1068	CETN1	Centrin-1
991	CDC20	Cell division cycle protein 20 homolog
1107	CHD3	Chromodomain-helicase-DNA-binding protein 3
2903	GRIN2A	Glutamate receptor ionotropic, NMDA 2A
4033	LRMP	Lymphoid-restricted membrane protein
5783	PTPN13	Tyrosine-protein phosphatase non-receptor type 13
631	BFSP1	Filensin
288	ANK3	Ankyrin-3
8881	CDC16	Cell division cycle protein 16 homolog
22954	TRIM32	E3 ubiquitin-protein ligase TRIM32
10241	CALCOCO2	Calcium-binding and coiled-coil domain-containing protein 2
5058	PAK1	Serine/threonine-protein kinase PAK 1
11335	CBX3	Chromobox protein homolog 3
4608	MYBPH	Myosin-binding protein H
2904	GRIN2B	Glutamate receptor ionotropic, NMDA 2B
2911	GRM1	Metabotropic glutamate receptor 1
4085	MAD2L1	Mitotic spindle assembly checkpoint protein MAD2A
24138	IFIT5	Interferon-induced protein with tetratricopeptide repeats 5
6445	SGCG	Gamma-sarcoglycan
9112	MTA1	Metastasis-associated protein MTA1
6640	SNTA1	Alpha-1-syntrophin
6645	SNTB2	Beta-2-syntrophin
7518	XRCC4	DNA repair protein XRCC4
9094	UNC119	Protein unc-119 homolog A
4773	NFATC2	Nuclear factor of activated T-cells, cytoplasmic 2
1821	DRP2	Dystrophin-related protein 2
8419	BFSP2	Phakinin
10788	IQGAP2	Ras GTPase-activating-like protein IQGAP2
6786	STIM1	Stromal interaction molecule 1
8452	CUL3	Cullin-3
2275	FHL3	FHL3 protein
9610	RIN1	Ras and Rab interactor 1
7278	TUBA3C	cDNA FLJ77591, highly similar to Homo sapiens tubulin, alpha 2 (TUBA2), transcript variant 1, mRNA
5317	PKP1	Plakophilin-1
6641	SNTB1	Beta-1-syntrophin
775	CACNA1C	Voltage-dependent L-type calcium channel subunit alpha-1C
881	CCIN	Calicin
9793	CKAP5	Cytoskeleton-associated protein 5
23406	COTL1	Coactosin-like protein
1539	CYLC2	Cylicin-2
7804	LRP8	Low-density lipoprotein receptor-related protein 8
1605	DAG1	Dystroglycan
7486	WRN	Werner syndrome ATP-dependent helicase
1400	CRMP1	Dihydropyrimidinase-related protein 1
1778	DYNC1H1	DYNC1H1 protein
9053	MAP7	Ensconsin
2318	FLNC	Filamin-C
4606	MYBPC2	Myosin-binding protein C, fast-type
3884	KRT33B	Keratin, type I cuticular Ha3-II
3882	KRT32	Keratin, type I cuticular Ha2
3887	KRT81	Type II hair keratin 1
3708	ITPR1	Inositol 1,4,5-trisphosphate receptor type 1
9700	ESPL1	Separin
9654	TTLL4	Tubulin polyglutamylase TTLL4
9100	USP10	Ubiquitin carboxyl-terminal hydrolase 10
9961	MVP	Major vault protein
841	CASP8	Caspase-8
1108	CHD4	Chromodomain-helicase-DNA-binding protein 4
4776	NFATC4	Nuclear factor of activated T-cells, cytoplasmic 4
2905	GRIN2C	Glutamate receptor ionotropic, NMDA 2C
9970	NR1I3	Nuclear receptor subfamily 1 group I member 3
9820	CUL7	Cullin-7
7871	SLMAP	Sarcolemmal membrane-associated protein
9587	MAD2L1BP	MAD2L1-binding protein
3735	KARS	Lysine--tRNA ligase
9657	IQCB1	IQ calmodulin-binding motif-containing protein 1
9928	KIF14	Kinesin-like protein KIF14
8851	CDK5R1	Cyclin-dependent kinase 5 activator 1
8682	PEA15	Astrocytic phosphoprotein PEA-15
5239	PGM5	Phosphoglucomutase-like protein 5
3881	KRT31	Keratin, type I cuticular Ha1
1718	DHCR24	Delta(24)-sterol reductase
6491	STIL	SCL-interrupting locus protein
6702	SPRR2C	Small proline-rich protein
1041	CDSN	Corneodesmosin
6877	TAF5	Transcription initiation factor TFIID subunit 5
6919	TCEA2	TCEA2 protein
8717	TRADD	Tumor necrosis factor receptor type 1-associated DEATH domain protein
9322	TRIP10	Cdc42-interacting protein 4
9321	TRIP11	Thyroid receptor-interacting protein 11
9325	TRIP4	Activating signal cointegrator 1
7205	TRIP6	Thyroid receptor-interacting protein 6
22919	MAPRE1	Microtubule-associated protein RP/EB family member 1
1740	DLG2	Disks large homolog 2
4638	MYLK	Myosin light chain kinase, smooth muscle
6905	TBCE	Tubulin-specific chaperone E
6903	TBCC	Tubulin-specific chaperone C
1474	CST6	Cystatin-M
11007	CCDC85B	Coiled-coil domain-containing protein 85B
7791	ZYX	Zyxin
8030	CCDC6	Coiled-coil domain-containing protein 6
9118	INA	Alpha-internexin
2901	GRIK5	Glutamate receptor ionotropic, kainate 5
1808	DPYSL2	Dihydropyrimidinase-related protein 2
4296	MAP3K11	Mitogen-activated protein kinase kinase kinase 11
6443	SGCB	Beta-sarcoglycan
6442	SGCA	Alpha-sarcoglycan
7625	ZNF74	Zinc finger protein 74
4915	NTRK2	Neurotrophin receptor tyrosine kinase type 2
6804	STX1A	STX1A protein
348654	GEN1	Flap endonuclease GEN homolog 1
80315	CPEB4	Cytoplasmic polyadenylation element-binding protein 4
642273	FAM110C	Protein FAM110C
389816	LRRC26	Leucine-rich repeat-containing protein 26
126638	RPTN	Repetin
192666	KRT24	Keratin, type I cytoskeletal 24
55857	KIZ	Centrosomal protein kizuna
79600	TCTN1	Tectonic-1
80206	FHOD3	FH1/FH2 domain-containing protein 3
285643	KIF4B	Chromosome-associated kinesin KIF4B
4682	NUBP1	C447E6.1 (Nucleotide binding protein 1 (E.coli MinD like) )
91807	MYLK3	Myosin light chain kinase 3
9208	LRRFIP1	Leucine-rich repeat flightless-interacting protein 1
256364	EML3	Echinoderm microtubule-associated protein-like 3
221830	TWISTNB	DNA-directed RNA polymerase I subunit RPA43
84140	FAM161A	Protein FAM161A
376132	LRRC10	Leucine-rich repeat-containing protein 10
55200	PLEKHG6	Pleckstrin homology domain-containing family G member 6
100131902	KRTAP25-1	Keratin-associated protein 25-1
100288323	KRTAP21-3	Keratin-associated protein 21-3
337969	KRTAP19-2	Keratin-associated protein 19-2
728299	KRTAP19-8	Keratin-associated protein 19-8
337880	KRTAP11-1	Keratin-associated protein 11-1
337977	KRTAP21-1	Keratin-associated protein 21-1
337978	KRTAP21-2	Keratin-associated protein 21-2
337985	KRTAP20-3	Keratin-associated protein 20-3
337976	KRTAP20-2	Keratin-associated protein 20-2
100151643	KRTAP20-4	Putative keratin-associated protein 20-4
337975	KRTAP20-1	Keratin-associated protein 20-1
337966	KRTAP6-1	Keratin-associated protein 6-1
337967	KRTAP6-2	Keratin-associated protein 6-2
337968	KRTAP6-3	Keratin-associated protein 6-3
100288287	KRTAP22-2	Keratin-associated protein 22-2
337973	KRTAP19-6	Keratin-associated protein 19-6
337972	KRTAP19-5	Keratin-associated protein 19-5
337971	KRTAP19-4	Keratin-associated protein 19-4
254950	KRTAP15-1	Keratin-associated protein 15-1
284827	KRTAP13-4	Keratin-associated protein 13-4
643812	KRTAP27-1	Keratin-associated protein 27-1
643803	KRTAP24-1	Keratin-associated protein 24-1
337979	KRTAP22-1	Keratin-associated protein 22-1
284451	ODF3L2	Outer dense fiber protein 3-like protein 2
164395	TTLL9	Probable tubulin polyglutamylase TTLL9
337960	KRTAP13-3	Keratin-associated protein 13-3
112802	KRT71	Keratin, type II cytoskeletal 71
337974	KRTAP19-7	Keratin-associated protein 19-7
27241	BBS9	Protein PTHB1
252969	NEIL2	Endonuclease 8-like 2
83755	KRTAP4-12	Keratin-associated protein 4-12
124590	USH1G	Usher syndrome type-1G protein
64770	CCDC14	Coiled-coil domain-containing protein 14
26005	C2CD3	C2 domain-containing protein 3
81930	KIF18A	Kinesin-like protein KIF18A
	PTPN20A	Tyrosine-protein phosphatase non-receptor type 20
154796	AMOT	Angiomotin
23657	SLC7A11	Cystine/glutamate transporter
57669	EPB41L5	Band 4.1-like protein 5
337959	KRTAP13-2	Keratin-associated protein 13-2
55165	CEP55	Centrosomal protein of 55 kDa
27295	PDLIM3	PDZ and LIM domain protein 3
84861	KLHL22	Kelch-like protein 22
80212	CCDC92	Coiled-coil domain-containing protein 92
55143	CDCA8	Borealin
79582	SPAG16	Sperm-associated antigen 16 protein
51637	C14orf166	UPF0568 protein C14orf166
345651	ACTBL2	Beta-actin-like protein 2
4957	ODF2	Outer dense fiber protein 2
151648	SGOL1	Shugoshin-like 1
55137	FIGN	Fidgetin
91147	TMEM67	Meckelin
8852	AKAP4	A-kinase anchor protein 4
23281	MTUS2	Microtubule-associated tumor suppressor candidate 2
343521	TCTEX1D4	Tctex1 domain-containing protein 4
89846	FGD3	FYVE, RhoGEF and PH domain-containing protein 3
8727	CTNNAL1	Alpha-catulin
84131	CEP78	Centrosomal protein of 78 kDa
84443	FRMPD3	FERM and PDZ domain-containing protein 3
57223	SMEK2	Serine/threonine-protein phosphatase 4 regulatory subunit 3B
55062	WIPI1	WD repeat domain phosphoinositide-interacting protein 1
219899	TBCEL	Tubulin-specific chaperone cofactor E-like protein
4795	NFKBIL1	NF-kappa-B inhibitor-like protein 1
26119	LDLRAP1	Low density lipoprotein receptor adapter protein 1
54801	HAUS6	HAUS augmin-like complex subunit 6
8936	WASF1	Wiskott-Aldrich syndrome protein family member 1
387119	CEP85L	Centrosomal protein of 85 kDa-like
54874	FNBP1L	Formin-binding protein 1-like
91544	UBXN11	UBX domain-containing protein 11
23307	FKBP15	FK506-binding protein 15
55130	ARMC4	Armadillo repeat-containing protein 4
84722	PSRC1	Proline/serine-rich coiled-coil protein 1
55791	LRIF1	Ligand-dependent nuclear receptor-interacting factor 1
23352	UBR4	E3 ubiquitin-protein ligase UBR4
57584	ARHGAP21	Rho GTPase-activating protein 21
157922	CAMSAP1	Calmodulin-regulated spectrin-associated protein 1
25853	DCAF12	DDB1- and CUL4-associated factor 12
353134	LCE1D	Late cornified envelope protein 1D
347240	KIF24	Kinesin-like protein KIF24
375748	ERCC6L2	DNA excision repair protein ERCC-6-like 2
10810	WASF3	Wiskott-Aldrich syndrome protein family member 3
22832	CEP162	Centrosomal protein of 162 kDa
10129	FRY	Protein furry homolog
7094	TLN1	Talin-1
9644	SH3PXD2A	SH3 and PX domain-containing protein 2A
345895	RSPH4A	Radial spoke head protein 4 homolog A
126917	IFFO2	Intermediate filament family orphan 2
29116	MYLIP	E3 ubiquitin-protein ligase MYLIP
55183	RIF1	Telomere-associated protein RIF1
8476	CDC42BPA	Serine/threonine-protein kinase MRCK alpha
120	ADD3	Gamma-adducin
9659	PDE4DIP	Myomegalin
23392	KIAA0368	Proteasome-associated protein ECM29 homolog
55604	LRRC16A	Leucine-rich repeat-containing protein 16A
9662	CEP135	Centrosomal protein of 135 kDa
1877	E4F1	Transcription factor E4F1
23254	KAZN	Kazrin
23108	RAP1GAP2	Rap1 GTPase-activating protein 2
25941	TPGS2	Tubulin polyglutamylase complex subunit 2
23503	ZFYVE26	Zinc finger FYVE domain-containing protein 26
54902	TTC19	Tetratricopeptide repeat protein 19, mitochondrial
23093	TTLL5	Tubulin polyglutamylase TTLL5
146206	RLTPR	Leucine-rich repeat-containing protein 16C
84448	ABLIM2	Actin-binding LIM protein 2
11344	TWF2	Twinfilin-2
164684	WBP2NL	Postacrosomal sheath WW domain-binding protein
55671	SMEK1	Serine/threonine-protein phosphatase 4 regulatory subunit 3A
126731	CCSAP	Centriole, cilia and spindle-associated protein
144100	PLEKHA7	Pleckstrin homology domain-containing family A member 7
92241	RCSD1	CapZ-interacting protein
144501	KRT80	Keratin, type II cytoskeletal 80
440051	KRTAP5-11	Keratin-associated protein 5-11
440050	KRTAP5-7	Keratin-associated protein 5-7
440023	KRTAP5-6	Keratin-associated protein 5-6
387266	KRTAP5-3	Keratin-associated protein 5-3
387264	KRTAP5-1	Keratin-associated protein 5-1
221035	REEP3	Receptor expression-enhancing protein 3
54867	TMEM214	Transmembrane protein 214
170954	PPP1R18	Phostensin
80097	MZT2B	Mitotic-spindle organizing protein 2B
148170	CDC42EP5	Cdc42 effector protein 5
23139	MAST2	Microtubule-associated serine/threonine-protein kinase 2
54862	CC2D1A	Coiled-coil and C2 domain-containing protein 1A
120526	DNAJC24	DnaJ homolog subfamily C member 24
653784	MZT2A	Mitotic-spindle organizing protein 2A
388818	KRTAP26-1	Keratin-associated protein 26-1
112714	TUBA3E	Tubulin alpha-3E chain
254263	CNIH2	Protein cornichon homolog 2
729809	DNM1P34	Putative GED domain-containing protein DNM1P34
10463	SLC30A9	Zinc transporter 9
200162	SPAG17	Sperm-associated antigen 17
84940	CORO6	Coronin-6
353238	PADI6	Protein-arginine deiminase type-6
128338	DRAM2	DNA damage-regulated autophagy modulator protein 2
23268	DNMBP	Dynamin-binding protein
400954	EML6	Echinoderm microtubule-associated protein-like 6
152273	FGD5	FYVE, RhoGEF and PH domain-containing protein 5
92558	CCDC64	Bicaudal D-related protein 1
196968	DNM1P46	Putative uncharacterized protein DKFZp434I1020
79739	TTLL7	Tubulin polyglutamylase TTLL7
440730	TRIM67	Tripartite motif-containing protein 67
91978	TPGS1	Tubulin polyglutamylase complex subunit 1
346288	SEPT14	Septin-14
145508	CEP128	Centrosomal protein of 128 kDa
90167	FRMD7	Uncharacterized protein
55785	FGD6	FYVE, RhoGEF and PH domain-containing protein 6
3888	KRT82	Keratin, type II cuticular Hb2
439915	KRTAP5-5	Keratin-associated protein 5-5
440021	KRTAP5-2	Keratin-associated protein 5-2
22891	ZNF365	Protein ZNF365
192668	CYS1	Cystin-1
85464	SSH2	Protein phosphatase Slingshot homolog 2
375686	SPATC1	Speriolin
23177	CEP68	Centrosomal protein of 68 kDa
2011	MARK2	Serine/threonine-protein kinase MARK2
58480	RHOU	Rho-related GTP-binding protein RhoU
55450	CAMK2N1	Calcium/calmodulin-dependent protein kinase II inhibitor 1
55166	CENPQ	Centromere protein Q
23237	ARC	Activity-regulated cytoskeleton-associated protein
57553	MICAL3	Protein-methionine sulfoxide oxidase MICAL3
162605	KRT28	Keratin, type I cytoskeletal 28
342574	KRT27	Keratin, type I cytoskeletal 27
353288	KRT26	Keratin, type I cytoskeletal 26
147183	KRT25	Keratin, type I cytoskeletal 25
27031	NPHP3	Nephrocystin 3 splice variant
79809	TTC21B	Tetratricopeptide repeat protein 21B
286187	PPP1R42	Protein phosphatase 1 regulatory subunit 42
51181	DCXR	L-xylulose reductase
337970	KRTAP19-3	Keratin-associated protein 19-3
7461	CLIP2	CAP-Gly domain-containing linker protein 2
54518	APBB1IP	Amyloid beta A4 precursor protein-binding family B member 1-interacting protein
5930	RBBP6	E3 ubiquitin-protein ligase RBBP6
56899	ANKS1B	Ankyrin repeat and sterile alpha motif domain-containing protein 1B
221472	FGD2	FYVE, RhoGEF and PH domain-containing protein 2
11064	CNTRL	Centriolin
4645	MYO5B	Unconventional myosin-Vb
375307	CATIP	Ciliogenesis-associated TTC17-interacting protein
201161	CENPV	Centromere protein V
84333	PCGF5	Polycomb group RING finger protein 5
284086	NEK8	Serine/threonine-protein kinase Nek8
84809	CROCCP2	Putative ciliary rootlet coiled-coil protein-like 1 protein
11011	TLK2	Serine/threonine-protein kinase tousled-like 2
132884	EVC2	Limbin
9863	MAGI2	Membrane-associated guanylate kinase, WW and PDZ domain-containing protein 2
167691	LCA5	Lebercilin
84376	HOOK3	Protein Hook homolog 3
25914	RTTN	Rotatin
283349	RASSF3	Ras association domain-containing protein 3
9541	CIR1	Corepressor interacting with RBPJ 1
283431	GAS2L3	GAS2-like protein 3
347736	NME9	Thioredoxin domain-containing protein 6
22873	DZIP1	Zinc finger protein DZIP1
9456	HOMER1	Homer protein homolog 1
57534	MIB1	E3 ubiquitin-protein ligase MIB1
388697	HRNR	Hornerin
337882	KRTAP19-1	Keratin-associated protein 19-1
140258	KRTAP13-1	Keratin-associated protein 13-1
337879	KRTAP8-1	Keratin-associated protein 8-1
337878	KRTAP7-1	Keratin-associated protein 7-1
81850	KRTAP1-3	Keratin-associated protein 1-3
768211	RELL1	RELT-like protein 1
54839	LRRC49	Leucine-rich repeat-containing protein 49
283987	HID1	Protein HID1
114819	CROCCP3	Putative ciliary rootlet coiled-coil protein-like 2 protein
196385	DNAH10	Dynein heavy chain 10, axonemal
115677	NOSTRIN	Nostrin
126353	MISP	Mitotic interactor and substrate of PLK1
79649	MAP7D3	MAP7 domain-containing protein 3
150274	HSCB	Iron-sulfur cluster co-chaperone protein HscB, mitochondrial
94137	RP1L1	Retinitis pigmentosa 1-like 1 protein
9024	BRSK2	Serine/threonine-protein kinase BRSK2
221150	SKA3	Spindle and kinetochore-associated protein 3
55601	DDX60	Probable ATP-dependent RNA helicase DDX60
79778	MICALL2	MICAL-like protein 2
150468	CKAP2L	Cytoskeleton-associated protein 2-like
83473	KATNAL2	Katanin p60 ATPase-containing subunit A-like 2
285753	CEP57L1	Centrosomal protein CEP57L1
199221	DZIP1L	Zinc finger protein DZIP1L
10006	ABI1	Abl interactor 1
266553	OFCC1	MRDS1 protein
6991	TCTE3	Tctex1 domain-containing protein 3
259266	ASPM	Abnormal spindle-like microcephaly-associated protein
84951	TNS4	Tensin-4
57502	NLGN4X	Neuroligin-4, X-linked
137735	ABRA	Actin-binding Rho-activating protein
152185	SPICE1	Spindle and centriole-associated protein 1
54806	AHI1	Jouberin
125113	KRT222	Keratin-like protein KRT222
83478	ARHGAP24	Rho GTPase-activating protein 24
22871	NLGN1	Neuroligin-1
129880	BBS5	Bardet-Biedl syndrome 5 protein
11346	SYNPO	Synaptopodin
50488	MINK1	Misshapen-like kinase 1
84643	KIF2B	Kinesin-like protein KIF2B
60312	AFAP1	Actin filament-associated protein 1
166614	DCLK2	Serine/threonine-protein kinase DCLK2
359845	FAM101B	Protein FAM101B
284076	TTLL6	Tubulin polyglutamylase TTLL6
201134	CEP112	Centrosomal protein of 112 kDa
55740	ENAH	Protein enabled homolog
133746	JMY	Junction-mediating and -regulatory protein
134359	POC5	Centrosomal protein POC5
339855	KY	Kyphoscoliosis peptidase
25886	POC1A	POC1 centriolar protein homolog A
81831	NETO2	Neuropilin and tolloid-like protein 2
84688	C9orf24	Spermatid-specific manchette-related protein 1
79648	MCPH1	Microcephalin
123872	DNAAF1	Dynein assembly factor 1, axonemal
89796	NAV1	Neuron navigator 1
57728	WDR19	WD repeat-containing protein 19
23345	SYNE1	Nesprin-1
582	BBS1	Bardet-Biedl syndrome 1 protein
25924	MYRIP	Rab effector MyRIP
84541	KBTBD8	Kelch repeat and BTB domain-containing protein 8
22829	NLGN4Y	Neuroligin-4, Y-linked
158135	TTLL11	Tubulin polyglutamylase TTLL11
80321	CEP70	Centrosomal protein of 70 kDa
375189	PFN4	Profilin-4
246176	GAS2L2	GAS2-like protein 2
123016	TTC8	Tetratricopeptide repeat protein 8
57471	ERMN	Ermin
79959	CEP76	Centrosomal protein of 76 kDa
136647	MPLKIP	M-phase-specific PLK1-interacting protein
152815	THAP6	THAP domain-containing protein 6
282809	POC1B	POC1 centriolar protein homolog B
90362	FAM110B	Protein FAM110B
284382	ACTL9	Actin-like protein 9
128344	PIFO	Protein pitchfork
7840	ALMS1	Alstrom syndrome protein 1
116443	GRIN3A	Glutamate receptor ionotropic, NMDA 3A
51626	DYNC2LI1	Cytoplasmic dynein 2 light intermediate chain 1
23299	BICD2	Protein bicaudal D homolog 2
54535	CCHCR1	Coiled-coil alpha-helical rod protein 1
55567	DNAH3	Dynein heavy chain 3, axonemal
81832	NETO1	Neuropilin and tolloid-like protein 1
139741	ACTRT1	Actin-related protein T1
26146	TRAF3IP1	TRAF3-interacting protein 1
140609	NEK7	Serine/threonine-protein kinase Nek7
140625	ACTRT2	Actin-related protein T2
64780	MICAL1	Protein-methionine sulfoxide oxidase MICAL1
54961	SSH3	Protein phosphatase Slingshot homolog 3
79589	RNF128	E3 ubiquitin-protein ligase RNF128
134265	AFAP1L1	Actin filament-associated protein 1-like 1
85302	FBF1	Fas-binding factor 1
56288	PARD3	Partitioning defective 3 homolog
23032	USP33	Ubiquitin carboxyl-terminal hydrolase 33
83657	DYNLRB2	Dynein light chain roadblock-type 2
57619	SHROOM3	Protein Shroom3
147179	WIPF2	WAS/WASL-interacting protein family member 2
83903	GSG2	Serine/threonine-protein kinase haspin
10015	PDCD6IP	Programmed cell death 6-interacting protein
54751	FBLIM1	Filamin-binding LIM protein 1
55845	BRK1	Protein BRICK1
150483	TEKT4	Tektin-4
84501	SPIRE2	Protein spire homolog 2
64411	ARAP3	Arf-GAP with Rho-GAP domain, ANK repeat and PH domain-containing protein 3
83593	RASSF5	Ras association domain-containing protein 5
23022	PALLD	Palladin
84126	ATRIP	ATR-interacting protein
59283	CACNG8	Voltage-dependent calcium channel gamma-8 subunit
10464	PIBF1	Progesterone-induced-blocking factor 1
28981	IFT81	Intraflagellar transport protein 81 homolog
54434	SSH1	Protein phosphatase Slingshot homolog 1
54487	DGCR8	Microprocessor complex subunit DGCR8
7273	TTN	Titin
28951	TRIB2	Tribbles homolog 2
11073	TOPBP1	DNA topoisomerase 2-binding protein 1
7248	TSC1	Hamartin
10808	HSPH1	Heat shock protein 105 kDa
1794	DOCK2	Dedicator of cytokinesis protein 2
10513	APPBP2	Amyloid protein-binding protein 2
6444	SGCD	Delta-sarcoglycan
27289	RND1	Rho-related GTP-binding protein Rho6
8189	SYMPK	Symplekin
7464	CORO2A	Coronin-2A
8850	KAT2B	Histone acetyltransferase KAT2B
6103	RPGR	X-linked retinitis pigmentosa GTPase regulator
1896	EDA	Ectodysplasin-A
5653	KLK6	Kallikrein-6
9181	ARHGEF2	Rho guanine nucleotide exchange factor 2
7803	PTP4A1	Protein tyrosine phosphatase type IVA 1
84676	TRIM63	E3 ubiquitin-protein ligase TRIM63
55012	PPP2R3C	Serine/threonine-protein phosphatase 2A regulatory subunit B'' subunit gamma
196383	RILPL2	RILP-like protein 2
29895	MYLPF	Myosin regulatory light chain 2, skeletal muscle isoform
90990	KIFC2	Kinesin-like protein KIFC2
55761	TTC17	Tetratricopeptide repeat protein 17
23059	CLUAP1	Clusterin-associated protein 1
57326	PBXIP1	Pre-B-cell leukemia transcription factor-interacting protein 1
30011	SH3KBP1	SH3 domain-containing kinase-binding protein 1
220134	SKA1	Spindle and kinetochore-associated protein 1
54984	PINX1	PIN2/TERF1-interacting telomerase inhibitor 1
127829	ARL8A	ADP-ribosylation factor-like protein 8A
201255	LRRC45	Leucine-rich repeat-containing protein 45
115098	CCDC124	Coiled-coil domain-containing protein 124
10426	TUBGCP3	Gamma-tubulin complex component 3
51115	RMDN1	Regulator of microtubule dynamics protein 1
93594	TBC1D31	TBC1 domain family member 31
11092	C9orf9	Uncharacterized protein C9orf9
54908	SPDL1	Protein Spindly
29911	HOOK2	Protein Hook homolog 2
26128	KIAA1279	KIF1-binding protein
89891	WDR34	WD repeat-containing protein 34
9093	DNAJA3	DnaJ homolog subfamily A member 3, mitochondrial
93343	MVB12A	Multivesicular body subunit 12A
22974	TPX2	Targeting protein for Xklp2
1663	DDX11	Probable ATP-dependent RNA helicase DDX11
79661	NEIL1	Endonuclease 8-like 1
140735	DYNLL2	Dynein light chain 2, cytoplasmic
112752	IFT43	Intraflagellar transport protein 43 homolog
636	BICD1	Protein bicaudal D homolog 1
10782	ZNF274	Neurotrophin receptor-interacting factor homolog
57026	PDXP	Pyridoxal phosphate phosphatase
79867	TCTN2	Tectonic-2
84930	MASTL	Serine/threonine-protein kinase greatwall
10611	PDLIM5	PDZ and LIM domain protein 5
65983	GRAMD3	GRAM domain-containing protein 3
84962	AJUBA	LIM domain-containing protein ajuba
91272	BOD1	Biorientation of chromosomes in cell division protein 1
5074	PAWR	PRKC apoptosis WT1 regulator protein
4135	MAP6	Microtubule-associated protein 6
55698	RADIL	Ras-associating and dilute domain-containing protein
283489	CHAMP1	Chromosome alignment-maintaining phosphoprotein 1
84461	NEURL4	Neuralized-like protein 4
84936	ZFYVE19	Abscission/NoCut checkpoint regulator
84934	RITA1	RBPJ-interacting and tubulin-associated protein 1
57410	SCYL1	N-terminal kinase-like protein
93661	CAPZA3	F-actin-capping protein subunit alpha-3
57787	MARK4	MAP/microtubule affinity-regulating kinase 4
137868	SGCZ	Zeta-sarcoglycan
84984	CEP19	Centrosomal protein of 19 kDa
541468	LURAP1	Leucine rich adaptor protein 1
151393	RMDN2	Regulator of microtubule dynamics protein 2
219844	HYLS1	Hydrolethalus syndrome protein 1
146279	TEKT5	Tektin-5
93233	CCDC114	Coiled-coil domain-containing protein 114
283254	HARBI1	Putative nuclease HARBI1
92749	DRC1	Dynein regulatory complex protein 1
57554	LRRC7	Leucine-rich repeat-containing protein 7
55811	ADCY10	Adenylate cyclase type 10
51088	KLHL5	Kelch-like protein 5
4750	NEK1	Serine/threonine-protein kinase Nek1
9585	KIF20B	Kinesin-like protein KIF20B
117177	RAB3IP	Rab-3A-interacting protein
10615	SPAG5	Sperm-associated antigen 5
585	BBS4	Bardet-Biedl syndrome 4 protein
6705	SPRR2F	Small proline-rich protein 2F
23048	FNBP1	Formin-binding protein 1
10048	RANBP9	Ran-binding protein 9
91663	MYADM	Myeloid-associated differentiation marker
84902	CEP89	Centrosomal protein of 89 kDa
64210	MMS19	MMS19 nucleotide excision repair protein homolog
64855	FAM129B	Niban-like protein 1
55177	RMDN3	Regulator of microtubule dynamics protein 3
26292	MYCBP	C-Myc-binding protein
1155	TBCB	Tubulin-folding cofactor B
5695	PSMB7	Proteasome subunit beta type-7
1265	CNN2	Calponin-2
3859	KRT12	Keratin, type I cytoskeletal 12
2852	GPER1	G-protein coupled estrogen receptor 1
8502	PKP4	Plakophilin-4
10472	ZBTB18	Zinc finger and BTB domain-containing protein 18
4692	NDN	Necdin isoform A
7266	DNAJC7	DnaJ homolog subfamily C member 7
11261	CHP1	Calcineurin B homologous protein 1
1130	LYST	Lysosomal-trafficking regulator
10519	CIB1	Calcium and integrin-binding protein 1
10574	CCT7	T-complex protein 1 subunit eta
5318	PKP2	Plakophilin-2
6455	SH3GL1	Endophilin-A2
7443	VRK1	Serine/threonine-protein kinase VRK1
10142	AKAP9	A-kinase anchor protein 9
64151	NCAPG	Condensin complex subunit 3
83541	FAM110A	Protein FAM110A
55829	VIMP	Selenoprotein S
83543	AIF1L	Allograft inflammatory factor 1-like
84318	CCDC77	Coiled-coil domain-containing protein 77
51308	REEP2	Receptor expression-enhancing protein 2
84445	LZTS2	Leucine zipper putative tumor suppressor 2
84276	NICN1	Nicolin-1
83742	MARVELD1	MARVEL domain-containing protein 1
80199	FUZ	Protein fuzzy homolog
93323	HAUS8	HAUS augmin-like complex subunit 8
11083	DIDO1	Death-inducer obliterator 1
84516	DCTN5	Dynactin subunit 5
79187	FSD1	Fibronectin type III and SPRY domain-containing protein 1
6904	TBCD	Tubulin-specific chaperone D
79363	RSG1	REM2- and Rab-like small GTPase 1
79140	CCDC28B	Coiled-coil domain-containing protein 28B
9618	TRAF4	TNF receptor-associated factor 4
23623	RUSC1	RUN and SH3 domain-containing protein 1
9786	KIAA0586	Protein TALPID3
79902	NUP85	Nuclear pore complex protein Nup85
51673	TPPP3	Tubulin polymerization-promoting protein family member 3
10580	SORBS1	Sorbin and SH3 domain-containing protein 1
583	BBS2	Bardet-Biedl syndrome 2 protein
26056	RAB11FIP5	Rab11 family-interacting protein 5
64518	TEKT3	Tektin-3
65018	PINK1	Serine/threonine-protein kinase PINK1, mitochondrial
440738	MAP1LC3C	Microtubule-associated proteins 1A/1B light chain 3C
23766	GABARAPL3	Gamma-aminobutyric acid receptor-associated protein-like 3
85358	SHANK3	SH3 and multiple ankyrin repeat domains protein 3
84518	CNFN	Cornifelin
84517	ACTRT3	Actin-related protein T3
6706	SPRR2G	Small proline-rich protein 2G
56169	GSDMC	Gasdermin-C
83902	KRTAP17-1	Keratin-associated protein 17-1
81870	KRTAP9-9	Keratin-associated protein 9-9
83901	KRTAP9-8	Keratin-associated protein 9-8
85280	KRTAP9-4	Keratin-associated protein 9-4
83900	KRTAP9-3	Keratin-associated protein 9-3
81871	KRTAP4-6	Keratin-associated protein 4-6
653240	KRTAP4-11	Keratin-associated protein 4-11
85285	KRTAP4-1	Keratin-associated protein 4-1
100132386	KRTAP4-9	Keratin-associated protein 4-9
728224	KRTAP4-8	Keratin-associated protein 4-8
100132476	KRTAP4-7	Keratin-associated protein 4-7
85289	KRTAP4-5	Keratin-associated protein 4-5
84616	KRTAP4-4	Keratin-associated protein 4-4
85290	KRTAP4-3	Keratin-associated protein 4-3
85291	KRTAP4-2	Keratin-associated protein 4-2
85293	KRTAP3-3	Keratin-associated protein 3-3
83897	KRTAP3-2	Keratin-associated protein 3-2
83896	KRTAP3-1	Keratin-associated protein 3-1
85294	KRTAP2-4	Keratin-associated protein 2-4
83895	KRTAP1-5	Keratin-associated protein 1-5
57159	TRIM54	Tripartite motif-containing protein 54
84675	TRIM55	Tripartite motif-containing protein 55
440915	POTEKP	Putative beta-actin-like protein 3
83957	FRMD8P1	Putative FERM domain-containing protein FRMD8P1
20	ABCA2	ATP-binding cassette sub-family A member 2
55075	UACA	Uveal autoantigen with coiled-coil domains and ankyrin repeats
79718	TBL1XR1	F-box-like/WD repeat-containing protein TBL1XR1
80700	UBXN6	UBX domain-containing protein 6
114088	TRIM9	E3 ubiquitin-protein ligase TRIM9
79925	SPEF2	Sperm flagellar protein 2
85444	LRRCC1	Leucine-rich repeat and coiled-coil domain-containing protein 1
85456	TNKS1BP1	182 kDa tankyrase-1-binding protein
85461	TANC1	Protein TANC1
80817	CEP44	Centrosomal protein of 44 kDa
1768	DNAH6	Dynein heavy chain 6, axonemal
80728	ARHGAP39	Rho GTPase-activating protein 39
56062	KLHL4	Kelch-like protein 4
80725	SRCIN1	SRC kinase signaling inhibitor 1
64431	ACTR6	Actin-related protein 6
81631	MAP1LC3B	Microtubule-associated proteins 1A/1B light chain 3B
64446	DNAI2	Dynein intermediate chain 2, axonemal
84100	ARL6	ADP-ribosylation factor-like protein 6
29127	RACGAP1	Rac GTPase-activating protein 1
84080	ENKD1	Enkurin domain-containing protein 1
84084	RAB6C	Ras-related protein Rab-6C
23710	GABARAPL1	Gamma-aminobutyric acid receptor-associated protein-like 1
83987	CCDC8	Coiled-coil domain-containing protein 8
221421	RSPH9	Radial spoke head protein 9 homolog
80306	MED28	Mediator of RNA polymerase II transcription subunit 28
8139	GAN	Gigaxonin
11078	TRIOBP	TRIO and F-actin-binding protein
80351	TNKS2	Tankyrase-2
5411	PNN	Pinin
57127	RHBG	Ammonium transporter Rh type B
54566	EPB41L4B	cDNA FLJ20381 fis, clone KAIA2329
25930	PTPN23	Tyrosine-protein phosphatase non-receptor type 23
84557	MAP1LC3A	Microtubule-associated proteins 1A/1B light chain 3A
1263	PLK3	Serine/threonine-protein kinase PLK3
81027	TUBB1	Tubulin beta-1 chain
81610	FAM83D	Protein FAM83D
28984	RGCC	Regulator of cell cycle RGCC
63935	PCIF1	Phosphorylated CTD-interacting factor 1
81569	ACTL8	Actin-like protein 8
79101	TAF1D	TATA box-binding protein-associated factor RNA polymerase I subunit D
79991	OBFC1	CST complex subunit STN1
79827	CLMP	CXADR-like membrane protein
80346	REEP4	Receptor expression-enhancing protein 4
84176	MYH16	cDNA: FLJ22037 fis, clone HEP08868
54828	BCAS3	Breast carcinoma-amplified sequence 3
81493	SYNC	Syncoilin
79000	AUNIP	Aurora kinase A and ninein-interacting protein
54462	CCSER2	Serine-rich coiled-coil domain-containing protein 2
79953	SYNDIG1	Synapse differentiation-inducing gene protein 1
64792	IFT22	Intraflagellar transport protein 22 homolog
64858	DCLRE1B	5' exonuclease Apollo
80086	TUBA4B	Putative tubulin-like protein alpha-4B
1894	ECT2	Protein ECT2
9050	PSTPIP2	Proline-serine-threonine phosphatase-interacting protein 2
79933	SYNPO2L	Synaptopodin 2-like protein
57763	ANKRA2	Ankyrin repeat family A protein 2
64130	LIN7B	Protein lin-7 homolog B
54509	RHOF	Rho-related GTP-binding protein RhoF
64098	PARVG	Gamma-parvin
29780	PARVB	Beta-parvin
7145	TNS1	Tensin-1
64127	NOD2	Nucleotide-binding oligomerization domain-containing protein 2
55835	CENPJ	Centromere protein J
10783	NEK6	Serine/threonine-protein kinase Nek6
54857	GDPD2	Glycerophosphoinositol inositolphosphodiesterase GDPD2
57727	NCOA5	Nuclear receptor coactivator 5
10011	SRA1	Steroid receptor RNA activator 1
57120	GOPC	Golgi-associated PDZ and coiled-coil motif-containing protein
83658	DYNLRB1	Dynein light chain roadblock-type 1
58529	MYOZ1	Myozenin-1
58526	MID1IP1	Mid1-interacting protein 1
51778	MYOZ2	Myozenin-2
6676	SPAG4	Sperm-associated antigen 4 protein
8195	MKKS	McKusick-Kaufman/Bardet-Biedl syndromes putative chaperonin
55856	ACOT13	Acyl-coenzyme A thioesterase 13
57091	CASS4	Cas scaffolding protein family member 4
55521	TRIM36	E3 ubiquitin-protein ligase TRIM36
56954	NIT2	Omega-amidase NIT2
3619	INCENP	Inner centromere protein
29999	FSCN3	Fascin-3
54443	ANLN	Actin-binding protein anillin
10243	GPHN	Gephyrin
55909	BIN3	Bridging integrator 3
57448	BIRC6	Baculoviral IAP repeat-containing protein 6
57626	KLHL1	Kelch-like protein 1
51332	SPTBN5	Spectrin beta chain, non-erythrocytic 5
27175	TUBG2	Tubulin gamma-2 chain
26524	LATS2	Serine/threonine-protein kinase LATS2
56990	CDC42SE2	CDC42 small effector protein 2
56893	UBQLN4	Ubiquilin-4
56623	INPP5E	72 kDa inositol polyphosphate 5-phosphatase
56882	CDC42SE1	CDC42 small effector protein 1
2909	ARHGAP35	Rho GTPase-activating protein 35
11186	RASSF1	Ras association domain-containing protein 1
10210	TOPORS	E3 ubiquitin-protein ligase Topors
55915	LANCL2	LanC-like protein 2
3890	KRT84	Keratin, type II cuticular Hb4
9455	HOMER2	Homer protein homolog 2
54212	SNTG1	Gamma-1-syntrophin
23195	MDN1	Midasin
55346	TCP11L1	T-complex protein 11-like protein 1
27067	STAU2	Double-stranded RNA-binding protein Staufen homolog 2
55327	LIN7C	Protein lin-7 homolog C
25897	RNF19A	E3 ubiquitin-protein ligase RNF19A
55207	ARL8B	ADP-ribosylation factor-like protein 8B
55171	TBCCD1	TBCC domain-containing protein 1
55081	IFT57	Intraflagellar transport protein 57 homolog
55638	SYBU	Syntabulin
54875	CNTLN	Centlein
151987	PPP4R2	Serine/threonine-protein phosphatase 4 regulatory subunit 2
26574	AATF	Protein AATF
54221	SNTG2	Gamma-2-syntrophin
10152	ABI2	Abl interactor 2
23362	PSD3	PH and SEC7 domain-containing protein 3
26499	PLEK2	Pleckstrin-2
10769	PLK2	Serine/threonine-protein kinase PLK2
51512	GTSE1	G2 and S phase-expressed protein 1
50487	PLA2G3	Group 3 secretory phospholipase A2
55860	ACTR10	Actin-related protein 10
53405	CLIC5	Chloride intracellular channel protein 5
51514	DTL	Denticleless protein homolog
51517	NCKIPSD	NCK-interacting protein with SH3 domain
9478	CABP1	Calcium-binding protein 1
9419	CRIPT	Cysteine-rich PDZ-binding protein
9218	VAPA	Vesicle-associated membrane protein-associated protein A
4139	MARK1	Serine/threonine-protein kinase MARK1
51259	TMEM216	Transmembrane protein 216
51256	TBC1D7	TBC1 domain family member 7
9228	DLGAP2	Disks large-associated protein 2
57180	ACTR3B	Actin-related protein 3B
57662	CAMSAP3	Calmodulin-regulated spectrin-associated protein 3
55722	CEP72	Centrosomal protein of 72 kDa
57622	LRFN1	Leucine-rich repeat and fibronectin type III domain-containing protein 1
57617	VPS18	Vacuolar protein sorting-associated protein 18 homolog
55920	RCC2	Protein RCC2
57606	SLAIN2	SLAIN motif-containing protein 2
57600	FNIP2	Folliculin-interacting protein 2
55917	CTTNBP2NL	CTTNBP2 N-terminal-like protein
54627	MAP10	Microtubule-associated protein 10
57545	CC2D2A	Coiled-coil and C2 domain-containing protein 2A
57542	KLHL42	Kelch-like protein 42
57539	WDR35	WD repeat-containing protein 35
49856	WRAP73	WD repeat-containing protein WRAP73
9499	MYOT	Myotilin
4552	MTRR	Methionine synthase reductase
8409	UXT	Protein UXT
22953	P2RX2	P2X purinoceptor 2
7223	TRPC4	Short transient receptor potential channel 4
51411	BIN2	Bridging integrator 2
27129	HSPB7	Heat shock protein beta-7
27347	STK39	Serine threonine kinase 39 isoform B
27091	CACNG5	Voltage-dependent calcium channel gamma-5 subunit
222229	LRWD1	Leucine-rich repeat and WD repeat-containing protein 1
339829	CCDC39	Coiled-coil domain-containing protein 39
26160	IFT172	Intraflagellar transport protein 172 homolog
26297	SERGEF	Secretion-regulating guanine nucleotide exchange factor
26249	KLHL3	Kelch-like protein 3
27158	NDOR1	NADPH-dependent diflavin oxidoreductase 1
11218	DDX20	Probable ATP-dependent RNA helicase DDX20
26502	NARF	Nuclear prelamin A recognition factor
55971	BAIAP2L1	Brain-specific angiogenesis inhibitor 1-associated protein 2-like protein 1
27019	DNAI1	Dynein intermediate chain 1, axonemal
10459	MAD2L2	Mitotic spindle assembly checkpoint protein MAD2B
27285	TEKT2	Tektin-2
3834	KIF25	Kinesin-like protein KIF25
9903	KLHL21	Kelch-like protein 21
51175	TUBE1	Tubulin epsilon chain
60385	TSKS	Testis-specific serine kinase substrate
11043	MID2	Probable E3 ubiquitin-protein ligase MID2
30968	STOML2	Stomatin-like protein 2, mitochondrial
11215	AKAP11	A-kinase anchor protein 11
23291	FBXW11	F-box/WD repeat-containing protein 11
23043	TNIK	TRAF2 and NCK-interacting protein kinase
10602	CDC42EP3	Cdc42 effector protein 3
143	PARP4	Poly [ADP-ribose] polymerase 4
26271	FBXO5	F-box only protein 5
8735	MYH13	Myosin-13
10178	TENM1	Teneurin-1
57403	RAB22A	Ras-related protein Rab-22A
9344	TAOK2	Serine/threonine-protein kinase TAO2
57509	MTUS1	Microtubule-associated tumor suppressor 1
27147	DENND2A	DENN domain-containing protein 2A
54617	INO80	DNA helicase INO80
57489	ODF2L	Outer dense fiber protein 2-like
57216	VANGL2	Vang-like protein 2
57477	SHROOM4	Protein Shroom4
55689	YEATS2	YEATS domain-containing protein 2
4854	NOTCH3	Neurogenic locus notch homolog protein 3
27339	PRPF19	Pre-mRNA-processing factor 19
171024	SYNPO2	Synaptopodin-2
23092	ARHGAP26	Rho GTPase-activating protein 26
10273	STUB1	E3 ubiquitin-protein ligase CHIP
11252	PACSIN2	Protein kinase C and casein kinase substrate in neurons protein 2
8556	CDC14A	Dual specificity protein phosphatase CDC14A
10544	PROCR	Endothelial protein C receptor
8927	BSN	Protein bassoon
27077	B9D1	B9 domain-containing protein 1
22994	CEP131	Centrosomal protein of 131 kDa
23133	PHF8	Histone lysine demethylase PHF8
22852	ANKRD26	Ankyrin repeat domain-containing protein 26
23265	EXOC7	Exocyst complex component 7
22897	CEP164	Centrosomal protein of 164 kDa
22941	SHANK2	SH3 and multiple ankyrin repeat domains protein 2
10391	CORO2B	Coronin-2B
26052	DNM3	Dynamin-3
10458	BAIAP2	Brain-specific angiogenesis inhibitor 1-associated protein 2
6795	AURKC	Aurora kinase C
9126	SMC3	Structural maintenance of chromosomes protein 3
5303	PIN4	Peptidyl-prolyl cis-trans isomerase NIMA-interacting 4
11178	LZTS1	Leucine zipper putative tumor suppressor 1
8607	RUVBL1	RuvB-like 1
10726	NUDC	Nuclear migration protein nudC
27130	INVS	Inversin
117178	SSX2IP	Afadin- and alpha-actinin-binding protein
22983	MAST1	Microtubule-associated serine/threonine-protein kinase 1
22981	NINL	Ninein-like protein
23329	TBC1D30	TBC1 domain family member 30
22989	MYH15	Myosin-15
10868	USP20	Ubiquitin carboxyl-terminal hydrolase 20
27252	KLHL20	Kelch-like protein 20
8313	AXIN2	Axin-2
23568	ARL2BP	ADP-ribosylation factor-like protein 2-binding protein
51098	IFT52	Intraflagellar transport protein 52 homolog
51119	SBDS	Ribosome maturation protein SBDS
51647	FAM96B	Mitotic spindle-associated MMXD complex subunit MIP18
51649	MRPS23	28S ribosomal protein S23, mitochondrial
23637	RABGAP1	Rab GTPase-activating protein 1
90417	KNSTRN	Small kinetochore-associated protein
7728	ZNF175	Zinc finger protein 175
23002	DAAM1	Disheveled-associated activator of morphogenesis 1
283638	CEP170B	Centrosomal protein of 170 kDa protein B
9750	FAM65B	Protein FAM65B
25876	SPEF1	Sperm flagellar protein 1
26140	TTLL3	Tubulin monoglycylase TTLL3
81887	LAS1L	Ribosomal biogenesis protein LAS1L
171568	POLR3H	DNA-directed RNA polymerase III subunit RPC8
51668	HSPB11	Intraflagellar transport protein 25 homolog
50944	SHANK1	SH3 and multiple ankyrin repeat domains protein 1
3652	IPP	Actin-binding protein IPP
29922	NME7	Nucleoside diphosphate kinase 7
56131	PCDHB4	Protocadherin beta-4
23607	CD2AP	CD2-associated protein
51382	ATP6V1D	V-type proton ATPase subunit D
58477	SRPRB	Signal recognition particle receptor subunit beta
9578	CDC42BPB	Serine/threonine-protein kinase MRCK beta
29887	SNX10	Sorting nexin-10
29109	FHOD1	FH1/FH2 domain-containing protein 1
10880	ACTL7B	Actin-like protein 7B
10881	ACTL7A	Actin-like protein 7A
4622	MYH4	Myosin-4
10927	SPIN1	Spindlin-1
11133	KPTN	Kaptin
25932	CLIC4	Chloride intracellular channel protein 4
29105	CFAP20	UPF0468 protein C16orf80
10564	ARFGEF2	Brefeldin A-inhibited guanine nucleotide-exchange protein 2
10039	PARP3	Poly [ADP-ribose] polymerase 3
26289	AK5	Adenylate kinase isoenzyme 5
10644	IGF2BP2	Insulin-like growth factor 2 mRNA-binding protein 2
10083	USH1C	Harmonin
729440	CCDC61	Coiled-coil domain-containing protein 61
85477	SCIN	Adseverin
27445	PCLO	Protein piccolo
27230	SERP1	Stress-associated endoplasmic reticulum protein 1
10625	IVNS1ABP	Influenza virus NS1A-binding protein
55823	VPS11	Vacuolar protein sorting-associated protein 11 homolog

## Sheet: actin binding
Entrez ID	Symbol	Gene name
7454	WAS	Wiskott-Aldrich syndrome protein
4629	MYH11	MYH11 protein
829	CAPZA1	F-actin-capping protein subunit alpha-1
57731	SPTBN4	Spectrin beta chain, non-erythrocytic 4
7408	VASP	Vasodilator-stimulated phosphoprotein
7464	CORO2A	Coronin-2A
4771	NF2	Merlin
4627	MYH9	MYH9 protein
2317	FLNB	Filamin-B
64098	PARVG	Gamma-parvin
57175	CORO1B	Coronin-1B
11151	CORO1A	Coronin-1A
6710	SPTB	Spectrin beta chain, erythrocytic
87	ACTN1	Alpha-actinin 1
51466	EVL	Ena/VASP-like protein
23603	CORO1C	Coronin-1C
9026	HIP1R	Huntingtin-interacting protein 1-related protein
3936	LCP1	Plastin-2
4892	NRAP	Nebulin-related-anchoring protein
1729	DIAPH1	DIAPH1 protein
64601	VPS16	Vacuolar protein sorting-associated protein 16 homolog
57496	MKL2	MKL/myocardin-like protein 2
79784	MYH14	Myosin-14
7114	TMSB4X	TMSB4X protein
830	CAPZA2	F-actin-capping protein subunit alpha-2
8976	WASL	Neural Wiskott-Aldrich syndrome protein
10095	ARPC1B	Actin-related protein 2/3 complex subunit 1B
6712	SPTBN2	Spectrin beta chain, non-erythrocytic 2
129446	XIRP2	Xin actin-binding repeat-containing protein 2
3092	HIP1	Huntingtin interacting protein 1 variant
4210	MEFV	Pyrin
9788	MTSS1	Metastasis suppressor protein 1
4625	MYH7	Myosin-7
2316	FLNA	FLNA protein
644150	WIPF3	WAS/WASL-interacting protein family member 3
1730	DIAPH2	DIAPH2 protein
83543	AIF1L	Allograft inflammatory factor 1-like
57644	MYH7B	Myosin-7B
11346	SYNPO	Synaptopodin
100287171	WASH1	WAS protein family homolog 1
51361	HOOK1	Protein Hook homolog 1
147179	WIPF2	WAS/WASL-interacting protein family member 2
374677	WASH4P	Putative WAS protein family homolog 4
64005	MYO1G	Unconventional myosin-Ig
57591	MKL1	MKL/myocardin-like protein 1
29780	PARVB	Beta-parvin
5962	RDX	Radixin
83715	ESPN	Espin
832	CAPZB	CAPZB protein
83988	NCALD	Neurocalcin-delta
4649	MYO9A	Unconventional myosin-IXa
6711	SPTBN1	Spectrin beta chain, non-erythrocytic 1
1627	DBN1	Drebrin
55704	CCDC88A	KIAA1212 protein
6532	SLC6A4	Sodium-dependent serotonin transporter
537	ATP6AP1	Drop1 fusion protein
28988	DBNL	Drebrin-like protein
1265	CNN2	Calponin-2
5358	PLS3	Plastin-3
2039	DMTN	Dematin
57471	ERMN	Ermin
10552	ARPC1A	Actin-related protein 2/3 complex subunit 1A
3059	HCLS1	Hematopoietic lineage cell-specific protein
10296	MAEA	Macrophage erythroblast attacher
29999	FSCN3	Fascin-3
1264	CNN1	Calponin-1
7429	VIL1	Villin-1
2059	EPS8	Epidermal growth factor receptor kinase substrate 8
23499	MACF1	Microtubule-actin cross-linking factor 1, isoforms 1/2/3/5
2318	FLNC	Filamin-C
8522	GAS7	Growth arrest-specific protein 7
10486	CAP2	Adenylyl cyclase-associated protein 2
88	ACTN2	Alpha-actinin-2
124783	SPATA32	Spermatogenesis-associated protein 32
55742	PARVA	Alpha-parvin
7456	WIPF1	WIPF1 protein
822	CAPG	Macrophage-capping protein
374666	WASH3P	Putative WAS protein family homolog 3
357	SHROOM2	Protein Shroom2
5217	PFN2	Profilin-2
800	CALD1	NAG22 protein
442721	LMOD2	Leiomodin-2
3927	LASP1	LIM and SH3 domain protein 1
23242	COBL	Protein cordon-bleu
5357	PLS1	Plastin-1
81624	DIAPH3	Protein diaphanous homolog 3
7134	TNNC1	Troponin C type 1 (Slow), isoform CRA_a
6624	FSCN1	Fascin
85477	SCIN	Adseverin
79083	MLPH	Melanophilin
3688	ITGB1	Integrin beta
5581	PRKCE	Putative uncharacterized protein PRKCE
50853	VILL	Villin-like protein
134549	SHROOM1	Protein Shroom1
10487	CAP1	Adenylyl cyclase-associated protein
51734	MSRB1	Methionine-R-sulfoxide reductase B1
84448	ABLIM2	Actin-binding LIM protein 2
22998	LIMCH1	LIM and calponin homology domains-containing protein 1
11344	TWF2	Twinfilin-2
22885	ABLIM3	Actin-binding LIM protein 3
9168	TMSB10	Thymosin beta-10
6521	SLC4A1	Erythroid anion exchange protein
1495	CTNNA1	Catenin alpha-1
6744	SSFA2	Sperm-specific antigen 2
23345	SYNE1	Nesprin-1
7430	EZR	Ezrin
4628	MYH10	Myosin-10
667	DST	Dystonin
23136	EPB41L3	Band 4.1-like protein 3
1756	DMD	DMD protein
1266	CNN3	DJ639P13.2.2 (Acidic calponin 3)
2035	EPB41	EPB41 protein
2037	EPB41L2	cDNA FLJ45145 fis, clone BRAWH3041492, moderately similar to Homo sapiens erythrocyte membrane protein band 4.1 (elliptocytosis 1, RH-linked) (EPB41)
5339	PLEC	Plectin
1072	CFL1	Cofilin-1
63876	PKNOX2	Homeobox protein PKNOX2
23500	DAAM2	Disheveled-associated activator of morphogenesis 2
6337	SCNN1A	Amiloride-sensitive epithelial sodium channel alpha subunit
81	ACTN4	ACTN4 protein
6840	SVIL	SVIL protein
59341	TRPV4	Transient receptor potential cation channel subfamily V member 4
9749	PHACTR2	Phosphatase and actin regulator 2
11034	DSTN	Destrin
51474	LIMA1	LIM domain and actin-binding protein 1
5756	TWF1	Twinfilin-1
10677	AVIL	Advillin
91010	FMNL3	Formin-like protein 3
221692	PHACTR1	Phosphatase and actin regulator 1
3983	ABLIM1	Actin-binding LIM protein 1
4644	MYO5A	Unconventional myosin-Va
83660	TLN2	Talin-2
23002	DAAM1	Disheveled-associated activator of morphogenesis 1
84962	AJUBA	LIM domain-containing protein ajuba
2764	GMFB	Glia maturation factor beta
161176	SYNE3	Nesprin-3
122622	ADSSL1	Adenylosuccinate synthetase isozyme 1
23224	SYNE2	Nesprin-2
29767	TMOD2	Tropomodulin-2
22837	COBLL1	Cordon-bleu protein-like 1
2036	EPB41L1	Band 4.1-like protein 1
4703	NEB	NEB protein
23406	COTL1	Coactosin-like protein
286527	TMSB15B	Thymosin beta-15B
54899	PXK	PXK
5216	PFN1	Profilin-1
752	FMNL1	Formin-like protein 1
2314	FLII	Protein flightless-1 homolog
10755	GIPC1	PDZ domain-containing protein GIPC1
9535	GMFG	Glia maturation factor gamma
4641	MYO1C	Unconventional myosin-Ic
4542	MYO1F	Unconventional myosin-If
7287	TULP1	Tubby-related protein 1
9087	TMSB4Y	Thymosin beta-4, Y-chromosomal
8507	ENC1	Ectoderm-neural cortex protein 1
25794	FSCN2	Fascin-2
10109	ARPC2	Actin-related protein 2/3 complex subunit 2
10094	ARPC3	Actin-related protein 2/3 complex subunit 3
3636	INPPL1	Phosphatidylinositol 3,4,5-trisphosphate 5-phosphatase 2
10092	ARPC5	Actin-related protein 2/3 complex subunit 5
9051	PSTPIP1	Proline-serine-threonine phosphatase-interacting protein 1
4430	MYO1B	Unconventional myosin-Ib
4983	OPHN1	Oligophrenin 1
9948	WDR1	WD repeat-containing protein 1
6102	RP2	Protein XRP2
10529	NEBL	Nebulette
4642	MYO1D	Unconventional myosin-Id
9645	MICAL2	Protein-methionine sulfoxide oxidase MICAL2
11275	KLHL2	Kelch-like protein 2
25	ABL1	Tyrosine-protein kinase ABL1
1956	EGFR	Epidermal growth factor receptor
6708	SPTA1	Spectrin alpha chain, erythrocytic 1
7125	TNNC2	Troponin C, skeletal muscle
2638	GC	Vitamin D-binding protein
283	ANG	Angiogenin
226	ALDOA	Fructose-bisphosphate aldolase A
2934	GSN	Putative uncharacterized protein DKFZp313L0718
7170	TPM3	Tropomyosin alpha-3 chain
7169	TPM2	Tropomyosin beta chain
4634	MYL3	Myosin light chain 3
7168	TPM1	Tropomyosin alpha-1 chain
11013	TMSB15A	Thymosin beta-15A
4633	MYL2	Myosin regulatory light chain 2, ventricular/cardiac muscle isoform
4621	MYH3	Myosin-3
5304	PIP	Prolactin-inducible protein
1636	ACE	Angiotensin-converting enzyme
4635	MYL4	Myosin light chain 4
4619	MYH1	MYH1 protein
4624	MYH6	Myosin-6
4626	MYH8	Myosin-8
653145	ANXA8	Annexin A8
2241	FER	Tyrosine-protein kinase Fer
6853	SYN1	Synapsin-1
7414	VCL	Vinculin
7135	TNNI1	Troponin I, slow skeletal muscle
7137	TNNI3	Troponin I, cardiac muscle
1773	DNASE1	Deoxyribonuclease-1
4478	MSN	Moesin
6275	S100A4	Protein S100-A4
7111	TMOD1	Tropomodulin-1
4846	NOS3	Nitric oxide synthase, endothelial
25802	LMOD1	Leiomodin-1
4082	MARCKS	Myristoylated alanine-rich C-kinase substrate
4046	LSP1	Lymphocyte-specific protein 1
118	ADD1	Alpha-adducin
119	ADD2	Beta-adducin
359	AQP2	Aquaporin-2
27	ABL2	Abelson tyrosine-protein kinase 2
10128	LRPPRC	Leucine-rich PPR motif-containing protein, mitochondrial
7140	TNNT3	Troponin T, fast skeletal muscle
7139	TNNT2	Troponin T, cardiac muscle
7402	UTRN	Utrophin
7136	TNNI2	Troponin I, fast skeletal muscle
65108	MARCKSL1	MARCKS-related protein
2010	EMD	Emerin
1234	CCR5	C-C chemokine receptor type 5
6525	SMTN	Smoothelin
199	AIF1	Allograft inflammatory factor 1
79585	CORO7	Coronin-7
10093	ARPC4	Actin-related protein 2/3 complex subunit 4
345456	PFN3	Profilin-3
7852	CXCR4	C-X-C chemokine receptor type 4
10096	ACTR3	Actin-related protein 3
10097	ACTR2	Actin-related protein 2
7171	TPM4	Tropomyosin alpha-4 chain
3208	HPCA	Neuron-specific calcium-binding protein hippocalcin
4604	MYBPC1	Myosin-binding protein C, slow-type
6876	TAGLN	Transgelin
7533	YWHAH	14-3-3 protein eta
5747	PTK2	Focal adhesion kinase 1
89	ACTN3	Alpha-actinin-3
56907	SPIRE1	Protein spire homolog 1
339451	KLHL17	Kelch-like protein 17
91624	NEXN	Nexilin
3778	KCNMA1	Calcium-activated potassium channel subunit alpha-1
4643	MYO1E	Unconventional myosin-Ie
4647	MYO7A	Unconventional myosin-VIIa
6640	SNTA1	Alpha-1-syntrophin
6645	SNTB2	Beta-2-syntrophin
4650	MYO9B	MYO9B protein
816	CAMK2B	Calcium/calmodulin-dependent protein kinase type II subunit beta
10788	IQGAP2	Ras GTPase-activating-like protein IQGAP2
2275	FHL3	FHL3 protein
6709	SPTAN1	Spectrin alpha chain, non-erythrocytic 1
6641	SNTB1	Beta-1-syntrophin
1605	DAG1	Dystroglycan
4606	MYBPC2	Myosin-binding protein C, fast-type
4607	MYBPC3	Myosin-binding protein C, cardiac-type
85458	DIXDC1	Dixin
4638	MYLK	Myosin light chain kinase, smooth muscle
64423	INF2	Inverted formin-2
80206	FHOD3	FH1/FH2 domain-containing protein 3
376132	LRRC10	Leucine-rich repeat-containing protein 10
1073	CFL2	Cofilin-2
4620	MYH2	Myosin-2
120892	LRRK2	Leucine-rich repeat serine/threonine-protein kinase 2
199953	TMEM201	Transmembrane protein 201
23307	FKBP15	FK506-binding protein 15
7118	TMSB4XP4	HCG1780554
10810	WASF3	Wiskott-Aldrich syndrome protein family member 3
7094	TLN1	Talin-1
55201	MAP1S	Microtubule-associated protein 1S
342184	FMN1	Formin-1
92241	RCSD1	CapZ-interacting protein
79789	CLMN	Calmin
170954	PPP1R18	Phostensin
9659	PDE4DIP	PDE4DIP protein
4648	MYO7B	Unconventional myosin-VIIb
84940	CORO6	Coronin-6
375260	WASH2P	WAS protein family homolog 2
23164	MPRIP	Myosin phosphatase Rho-interacting protein
165904	XIRP1	Xin actin-binding repeat-containing protein 1
92154	MTSS1L	MTSS1-like protein
85464	SSH2	Protein phosphatase Slingshot homolog 2
23191	CYFIP1	Cytoplasmic FMR1-interacting protein 1
57553	MICAL3	Protein-methionine sulfoxide oxidase MICAL3
286187	PPP1R42	Protein phosphatase 1 regulatory subunit 42
84665	MYPN	Myopalladin
283431	GAS2L3	GAS2-like protein 3
84700	MYO18B	Unconventional myosin-XVIIIb
130271	PLEKHH2	Pleckstrin homology domain-containing family H member 2
126353	MISP	Mitotic interactor and substrate of PLK1
79778	MICALL2	MICAL-like protein 2
161514	TBC1D21	TBC1 domain family member 21
65979	PHACTR4	Phosphatase and actin regulator 4
84951	TNS4	Tensin-4
137735	ABRA	Actin-binding Rho-activating protein
283446	MYO1H	Unconventional myosin-Ih
163183	SYNE4	Nesprin-4
60312	AFAP1	Actin filament-associated protein 1
257144	GCSAM	Germinal center-associated signaling and motility protein
55740	ENAH	Protein enabled homolog
133746	JMY	Junction-mediating and -regulatory protein
53904	MYO3A	Myosin-IIIa
25924	MYRIP	Rab effector MyRIP
375189	PFN4	Profilin-4
246176	GAS2L2	GAS2-like protein 2
81930	KIF18A	Kinesin-like protein KIF18A
26260	FBXO25	F-box only protein 25
64780	MICAL1	Protein-methionine sulfoxide oxidase MICAL1
54869	EPS8L1	Epidermal growth factor receptor kinase substrate 8-like protein 1
54961	SSH3	Protein phosphatase Slingshot homolog 3
123720	WHAMM	WASP homolog-associated protein with actin, membranes and microtubules
57619	SHROOM3	Protein Shroom3
79983	POF1B	Protein POF1B
84501	SPIRE2	Protein spire homolog 2
23022	PALLD	Palladin
140469	MYO3B	Myosin-IIIb
54434	SSH1	Protein phosphatase Slingshot homolog 1
7273	TTN	Titin
8936	WASF1	Wiskott-Aldrich syndrome protein family member 1
399687	MYO18A	Unconventional myosin-XVIIIa
142678	MIB2	E3 ubiquitin-protein ligase MIB2
53827	FXYD5	FXYD domain-containing ion transport regulator 5
80179	MYO19	Unconventional myosin-XIX
10611	PDLIM5	PDZ and LIM domain protein 5
5074	PAWR	PRKC apoptosis WT1 regulator protein
116154	PHACTR3	Phosphatase and actin regulator 3
93661	CAPZA3	F-actin-capping protein subunit alpha-3
121512	FGD4	FYVE, RhoGEF and PH domain-containing protein 4
51088	KLHL5	Kelch-like protein 5
114793	FMNL2	Formin-like protein 2
54822	TRPM7	Transient receptor potential cation channel subfamily M member 7
24145	PANX1	Pannexin-1
84687	PPP1R9B	Neurabin-2
81873	ARPC5L	Actin-related protein 2/3 complex subunit 5-like protein
9275	BCL7B	B-cell CLL/lymphoma 7 protein family member B
23623	RUSC1	RUN and SH3 domain-containing protein 1
10580	SORBS1	Sorbin and SH3 domain-containing protein 1
85358	SHANK3	SH3 and multiple ankyrin repeat domains protein 3
56062	KLHL4	Kelch-like protein 4
653857	ACTR3C	Actin-related protein 3C
80306	MED28	Mediator of RNA polymerase II transcription subunit 28
11078	TRIOBP	TRIO and F-actin-binding protein
64787	EPS8L2	Epidermal growth factor receptor kinase substrate 8-like protein 2
84168	ANTXR1	Anthrax toxin receptor 1
79933	SYNPO2L	Synaptopodin 2-like protein
7145	TNS1	Tensin-1
4651	MYO10	Unconventional myosin-X
51778	MYOZ2	Myozenin-2
653440	WASH6P	WAS protein family homolog 6
54443	ANLN	Actin-binding protein anillin
55930	MYO5C	Unconventional myosin-Vc
57626	KLHL1	Kelch-like protein 1
51332	SPTBN5	Spectrin beta chain, non-erythrocytic 5
9463	PICK1	PRKCA-binding protein
9455	HOMER2	Homer protein homolog 2
54212	SNTG1	Gamma-1-syntrophin
55171	TBCCD1	TBCC domain-containing protein 1
54784	ALKBH4	Alpha-ketoglutarate-dependent dioxygenase alkB homolog 4
54221	SNTG2	Gamma-2-syntrophin
29766	TMOD3	Tropomodulin-3
56776	FMN2	Formin-2
29765	TMOD4	Tropomodulin-4
57180	ACTR3B	Actin-related protein 3B
57617	VPS18	Vacuolar protein sorting-associated protein 18 homolog
57530	CGN	Cingulin
4640	MYO1A	Unconventional myosin-Ia
9499	MYOT	Myotilin
8409	UXT	Protein UXT
10013	HDAC6	Histone deacetylase 6
120	ADD3	Gamma-adducin
26249	KLHL3	Kelch-like protein 3
55971	BAIAP2L1	Brain-specific angiogenesis inhibitor 1-associated protein 2-like protein 1
51168	MYO15A	Unconventional myosin-XV
8735	MYH13	Myosin-13
26258	BLOC1S6	Biogenesis of lysosome-related organelles complex 1 subunit 6
54617	INO80	DNA helicase INO80
55607	PPP1R9A	Neurabin-1
57477	SHROOM4	Protein Shroom4
4645	MYO5B	Unconventional myosin-Vb
4646	MYO6	Unconventional myosin-VI
171024	SYNPO2	Synaptopodin-2
10391	CORO2B	Coronin-2B
23012	STK38L	Serine/threonine-protein kinase 38-like
22989	MYH15	Myosin-15
27252	KLHL20	Kelch-like protein 20
22921	MSRB2	Methionine-R-sulfoxide reductase B2, mitochondrial
3652	IPP	Actin-binding protein IPP
29109	FHOD1	FH1/FH2 domain-containing protein 1
4622	MYH4	Myosin-4
11133	KPTN	Kaptin
10163	WASF2	Wiskott-Aldrich syndrome protein family member 2
23026	MYO16	Unconventional myosin-XVI

## Sheet: microtubule binding
Entrez ID	Symbol	Gene name
55605	KIF21A	Kinesin-like protein KIF21A
64147	KIF9	Kinesin-like protein KIF9
4134	MAP4	Microtubule-associated protein
9702	CEP57	Centrosomal protein of 57 kDa
4133	MAP2	MAP2 protein
23095	KIF1B	Kinesin-like protein KIF1B
3835	KIF22	Kinesin-like protein KIF22
10300	KATNB1	Katanin p80 WD40 repeat-containing subunit B1
9857	CEP350	KIAA0480 protein
4137	MAPT	Microtubule-associated protein tau
57576	KIF17	Kinesin-like protein KIF17
4131	MAP1B	MAP1B protein
10982	MAPRE2	Microtubule-associated protein RP/EB family member 2
9055	PRC1	Protein regulator of cytokinesis 1
3833	KIFC1	Kinesin-like protein KIFC1
84056	KATNAL1	Katanin p60 ATPase-containing subunit A-like 1
6101	RP1	Oxygen-regulated protein 1
23303	KIF13B	Kinesin-like protein KIF13B
3800	KIF5C	KIF5C protein
324	APC	APC protein
23332	CLASP1	CLIP-associating protein 1
3797	KIF3C	Kinesin-like protein KIF3C
57662	CAMSAP3	Calmodulin-regulated spectrin-associated protein 3
22919	MAPRE1	Microtubule-associated protein RP/EB family member 1
3798	KIF5A	Kinesin heavy chain isoform 5A
10013	HDAC6	Histone deacetylase 6
2258	FGF13	Fibroblast growth factor 13
11104	KATNA1	Katanin p60 ATPase-containing subunit A1
26146	TRAF3IP1	TRAF3-interacting protein 1
113220	KIF12	Kinesin-like protein KIF12
2735	GLI1	Zinc finger protein GLI1
55638	SYBU	Syntabulin
55201	MAP1S	Microtubule-associated protein 1S
10112	KIF20A	Kinesin-like protein KIF20A
9371	KIF3B	Kinesin-like protein KIF3B
9493	KIF23	Kinesin-like protein KIF23
23499	MACF1	Microtubule-actin cross-linking factor 1, isoforms 1/2/3/5
10297	APC2	Adenomatous polyposis coli protein 2
55083	KIF26B	Kinesin-like protein KIF26B
3801	KIFC3	Kinesin-like protein KIFC3
11004	KIF2C	Kinesin-like protein KIF2C
100130097	KIF28P	Kinesin-like protein KIF28P
221458	KIF6	Kinesin-like protein KIF6
157922	CAMSAP1	Calmodulin-regulated spectrin-associated protein 1
55704	CCDC88A	Girdin
27072	VPS41	Putative uncharacterized protein VPS41
10018	BCL2L11	Bcl-2-like protein 11
9585	KIF20B	Kinesin-like protein KIF20B
11127	KIF3A	Kinesin-like protein KIF3A
26206	SPAG8	Sperm-associated antigen 8
22924	MAPRE3	Microtubule-associated protein RP/EB family member 3
547	KIF1A	Kinesin family member 1A isoform C
26153	KIF26A	Kinesin-like protein KIF26A
79083	MLPH	Melanophilin
79929	MAP6D1	MAP6 domain-containing protein 1
3799	KIF5B	KIF5B protein
3796	KIF2A	Kinesin-like protein KIF2A
6622	SNCA	Putative uncharacterized protein SNCA
1062	CENPE	Centromere-associated protein E
56992	KIF15	Kinesin-like protein KIF15
4968	OGG1	N-glycosylase/DNA lyase
6683	SPAST	Spastin
285753	CEP57L1	Centrosomal protein CEP57L1
63971	KIF13A	Kinesin-like protein KIF13A
4130	MAP1A	MAP1A protein
1410	CRYAB	Alpha-crystallin B chain
152789	JAKMIP1	Janus kinase and microtubule-interacting protein 1
55582	KIF27	Kinesin-like protein KIF27
4926	NUMA1	Nuclear mitotic apparatus protein 1
827	CAPN6	Calpain-6
1108	CHD4	Chromodomain-helicase-DNA-binding protein 4
6249	CLIP1	CAP-Gly domain-containing linker protein 1
59341	TRPV4	Transient receptor potential cation channel subfamily V member 4
124602	KIF19	Kinesin-like protein KIF19
55259	CASC1	Protein CASC1
374654	KIF7	Kinesin-like protein KIF7
1070	CETN3	Centrin-3
23271	CAMSAP2	Calmodulin-regulated spectrin-associated protein 2
146909	KIF18B	Kinesin-like protein KIF18B
10749	KIF1C	Kinesin-like protein KIF1C
11337	GABARAP	GABARAP protein
54820	NDE1	NudE nuclear distribution gene E homolog 1 (A. nidulans), isoform CRA_b
5048	PAFAH1B1	Platelet-activating factor acetylhydrolase IB subunit alpha
23122	CLASP2	CLIP-associating protein 2
81565	NDEL1	Nuclear distribution protein nudE-like 1
348235	SKA2	Spindle and kinetochore-associated protein 2
23255	MTCL1	Microtubule cross-linking factor 1
147700	KLC3	Kinesin light chain 3
2009	EML1	Echinoderm microtubule-associated protein-like 1
889	KRIT1	Krev interaction trapped protein 1
1780	DYNC1I1	Cytoplasmic dynein 1 intermediate chain 1
80184	CEP290	Centrosomal protein of 290 kDa
4281	MID1	E3 ubiquitin-protein ligase Midline-1
332	BIRC5	Baculoviral IAP repeat-containing protein 5
10636	RGS14	Regulator of G-protein signaling 14
1641	DCX	Neuronal migration protein doublecortin
7756	ZNF207	BUB3-interacting and GLEBS motif-containing protein ZNF207
23046	KIF21B	Kinesin-like protein KIF21B variant
5195	PEX14	Peroxisomal membrane protein PEX14
11076	TPPP	Tubulin polymerization-promoting protein
24137	KIF4A	KIF4A protein
24139	EML2	Echinoderm microtubule-associated protein-like 2
5621	PRNP	Major prion protein
2597	GAPDH	Glyceraldehyde-3-phosphate dehydrogenase
6279	S100A8	Protein S100-A8
6280	S100A9	Protein S100-A9
5423	POLB	DNA polymerase beta
4741	NEFM	Neurofilament medium polypeptide
4744	NEFH	Neurofilament heavy polypeptide
403	ARL3	ADP-ribosylation factor-like protein 3
1069	CETN2	Centrin-2
10128	LRPPRC	Leucine-rich PPR motif-containing protein, mitochondrial
2339	FNTA	Protein farnesyltransferase/geranylgeranyltransferase type-1 subunit alpha
1785	DNM2	Dynamin-2
3832	KIF11	Kinesin-like protein KIF11
5347	PLK1	Serine/threonine-protein kinase PLK1
7013	TERF1	Telomeric repeat-binding factor 1
11345	GABARAPL2	Gamma-aminobutyric acid receptor-associated protein-like 2
8480	RAE1	mRNA export factor
667	DST	DST protein
9832	JAKMIP2	Janus kinase and microtubule-interacting protein 2
2332	FMR1	Fragile X mental retardation protein 1
1068	CETN1	Centrin-1
6786	STIM1	Stromal interaction molecule 1
9928	KIF14	Kinesin-like protein KIF14
285643	KIF4B	Chromosome-associated kinesin KIF4B
252969	NEIL2	Endonuclease 8-like 2
81930	KIF18A	Kinesin-like protein KIF18A
23281	MTUS2	Microtubule-associated tumor suppressor candidate 2
84722	PSRC1	Proline/serine-rich coiled-coil protein 1
347240	KIF24	Kinesin-like protein KIF24
282973	JAKMIP3	Janus kinase and microtubule-interacting protein 3
23139	MAST2	Microtubule-associated serine/threonine-protein kinase 2
91978	TPGS1	Tubulin polyglutamylase complex subunit 1
7461	CLIP2	CAP-Gly domain-containing linker protein 2
84376	HOOK3	Protein Hook homolog 3
283431	GAS2L3	GAS2-like protein 3
83473	KATNAL2	Katanin p60 ATPase-containing subunit A-like 2
84643	KIF2B	Kinesin-like protein KIF2B
246176	GAS2L2	GAS2-like protein 2
10397	NDRG1	Protein NDRG1
9181	ARHGEF2	Rho guanine nucleotide exchange factor 2
90990	KIFC2	Kinesin-like protein KIFC2
220134	SKA1	Spindle and kinetochore-associated protein 1
25999	CLIP3	CAP-Gly domain-containing linker protein 3
4135	MAP6	Microtubule-associated protein 6
57787	MARK4	MAP/microtubule affinity-regulating kinase 4
55614	KIF16B	Kinesin-like protein KIF16B
85378	TUBGCP6	Gamma-tubulin complex component 6
114791	TUBGCP5	Gamma-tubulin complex component 5
55755	CDK5RAP2	CDK5 regulatory subunit-associated protein 2
10634	GAS2L1	GAS2-like protein 1
11261	CHP1	Calcineurin B homologous protein 1
84251	SGIP1	SH3-containing GRB2-like protein 3-interacting protein 1
51203	NUSAP1	Nucleolar and spindle-associated protein 1
57159	TRIM54	Tripartite motif-containing protein 54
29127	RACGAP1	Rac GTPase-activating protein 1
80346	REEP4	Receptor expression-enhancing protein 4
54462	CCSER2	Serine-rich coiled-coil domain-containing protein 2
65055	REEP1	Receptor expression-enhancing protein 1
55231	CCDC87	Coiled-coil domain-containing protein 87
9419	CRIPT	Cysteine-rich PDZ-binding protein
55920	RCC2	Protein RCC2
54627	MAP10	Microtubule-associated protein 10
57519	STARD9	StAR-related lipid transfer protein 9
8409	UXT	Protein UXT
25777	SUN2	SUN domain-containing protein 2
3834	KIF25	Kinesin-like protein KIF25
11043	MID2	Probable E3 ubiquitin-protein ligase MID2
51119	SBDS	Ribosome maturation protein SBDS
