# Supplementary material for: The Prediction of Key Cytoskeleton Components Involved in Glomerular Diseases Based on a Protein-Protein Interaction Network
Source: PLoS One. 2016 May 26;11(5):e0156024. doi: 10.1371/journal.pone.0156024 (PMC4882061; doi:10.1371/journal.pone.0156024)
Supplement: S2 Table — (XLS) [file pone.0156024.s002.xls]

## Sheet: combined
Gene		Ref									#Total
Entrez ID	Symbol	1	2	3	4	5	6	7	8	9
1028	CDKN1C	1	1	1	1	1	1	1	1	1	9
5800	PTPRO	1	1	1	1	1	1	1	1	1	9
51705	EMCN	1	1	1	1	1	1	0	1	1	8
3488	IGFBP5	1	1	1	0	1	1	1	1	1	8
7827	NPHS2	1	0	1	1	1	1	1	1	1	8
5327	PLAT	1	1	1	1	1	0	1	1	1	8
5420	PODXL	1	0	1	1	1	1	1	1	1	8
8613	PPAP2B	1	1	1	1	1	1	1	0	1	8
53405	CLIC5	0	1	1	1	1	1	0	1	1	7
2022	ENG	1	1	1	1	1	0	1	0	1	7
2296	FOXC1	1	0	1	1	0	1	1	1	1	7
5654	HTRA1	1	0	1	0	1	1	1	1	1	7
4868	NPHS1	0	0	1	1	1	1	1	1	1	7
23022	PALLD	1	0	1	1	1	0	1	1	1	7
8611	PPAP2A	1	0	1	0	1	1	1	1	1	7
6678	SPARC	1	1	1	0	1	0	1	1	1	7
11346	SYNPO	1	0	1	1	0	1	1	1	1	7
7422	VEGFA	1	0	0	1	1	1	1	1	1	7
7122	CLDN5	0	0	1	1	1	1	0	1	1	6
1490	CTGF	1	0	0	1	1	0	1	1	1	6
30845	EHD3	0	1	1	1	1	0	0	1	1	6
79567	FAM65A	1	0	1	0	1	1	0	1	1	6
10410	IFITM3	1	0	1	0	1	1	0	1	1	6
4643	MYO1E	1	0	1	0	1	1	0	1	1	6
10763	NES	0	1	1	0	1	1	0	1	1	6
51196	PLCE1	0	1	1	0	1	1	0	1	1	6
9806	SPOCK2	1	1	0	0	1	1	0	1	1	6
6943	TCF21	1	0	1	0	1	1	0	1	1	6
23371	TENC1	1	0	1	0	1	1	0	1	1	6
7048	TGFBR2	1	1	0	0	1	0	1	1	1	6
7078	TIMP3	1	0	1	0	1	0	1	1	1	6
4071	TM4SF1	1	0	1	1	1	0	0	1	1	6
7431	VIM	1	0	1	1	1	0	0	1	1	6
7490	WT1	1	0	1	0	1	1	0	1	1	6
302	ANXA2	1	0	1	0	1	0	0	1	1	5
4059	BCAM	1	0	0	1	0	1	0	1	1	5
8556	CDC14A	0	1	1	0	0	1	0	1	1	5
10602	CDC42EP3	1	0	0	0	1	1	0	1	1	5
1116	CHI3L1	1	1	0	0	0	1	0	1	1	5
1285	COL4A3	0	0	0	0	1	1	1	1	1	5
1393	CRHBP	0	1	0	0	0	1	1	1	1	5
51232	CRIM1	1	0	1	0	0	0	1	1	1	5
1465	CSRP1	1	0	0	1	0	1	0	1	1	5
23109	DDN	0	0	1	1	0	1	0	1	1	5
2149	F2R	0	0	1	1	1	0	0	1	1	5
8547	FCN3	1	1	0	0	0	1	0	1	1	5
2246	FGF1	1	0	0	0	1	1	0	1	1	5
55303	GIMAP4	0	0	1	1	1	0	0	1	1	5
2702	GJA5	1	1	1	0	1	1	0	0	0	5
2791	GNG11	1	1	0	0	1	0	0	1	1	5
3133	HLA-E	1	0	0	0	1	0	1	1	1	5
3384	ICAM2	0	0	1	1	1	0	0	1	1	5
3485	IGFBP2	1	0	0	0	0	1	1	1	1	5
9173	IL1RL1	1	1	0	0	0	1	0	1	1	5
3675	ITGA3	1	0	0	0	1	1	0	1	1	5
3688	ITGB1	1	0	0	1	1	0	1	0	1	5
3791	KDR	0	0	1	1	1	0	0	1	1	5
3913	LAMB2	1	0	1	0	1	0	0	1	1	5
9079	LDB2	0	1	1	0	1	0	0	1	1	5
4005	LMO2	0	1	1	0	1	0	0	1	1	5
9863	MAGI2	0	1	1	0	0	1	0	1	1	5
4311	MME	1	0	0	0	0	1	1	1	1	5
64398	MPP5	1	0	1	1	0	0	0	1	1	5
4642	MYO1D	0	0	1	1	1	0	0	1	1	5
26577	PCOLCE2	1	1	0	0	0	1	0	1	1	5
64236	PDLIM2	1	0	1	0	1	0	0	1	1	5
22925	PLA2R1	0	1	0	0	1	1	0	1	1	5
10631	POSTN	1	1	0	0	0	0	1	1	1	5
10268	RAMP3	0	1	0	0	1	1	0	1	1	5
56920	SEMA3G	0	0	1	1	0	1	0	1	1	5
4091	SMAD6	0	1	0	0	1	1	0	1	1	5
6695	SPOCK1	1	1	0	0	0	1	0	1	1	5
7010	TEK	0	1	0	1	1	0	0	1	1	5
7082	TJP1	0	0	1	1	1	0	0	1	1	5
7139	TNNT2	1	1	0	0	0	1	0	1	1	5
10100	TSPAN2	0	0	1	0	1	1	0	1	1	5
7301	TYRO3	0	1	0	0	1	1	0	1	1	5
64429	ZDHHC6	1	1	0	0	0	1	0	1	1	5
6935	ZEB1	0	1	1	0	1	0	0	1	1	5
55752	SEPT11	0	0	1	0	1	0	0	1	1	4
81	ACTN4	1	1	1	0	0	0	0	0	1	4
79026	AHNAK	1	0	0	1	0	0	0	1	1	4
199	AIF1	1	1	0	0	0	0	0	1	1	4
301	ANXA1	1	0	0	0	1	0	0	1	1	4
79822	ARHGAP28	0	1	0	0	1	0	0	1	1	4
57194	ATP10A	0	1	0	0	0	1	0	1	1	4
10396	ATP8A1	0	1	0	1	1	0	0	1	0	4
633	BGN	1	0	0	0	0	1	0	1	1	4
4345	CD200	0	0	1	0	1	0	0	1	1	4
947	CD34	0	0	1	0	1	1	1	0	0	4
976	CD97	0	0	1	1	1	0	0	0	1	4
7123	CLEC3B	1	0	0	0	0	1	1	0	1	4
1286	COL4A4	0	0	0	0	1	1	0	1	1	4
1397	CRIP2	0	0	0	0	1	0	1	1	1	4
10217	CTDSPL	0	0	0	1	1	0	0	1	1	4
6376	CX3CL1	1	0	1	0	1	0	0	0	1	4
23500	DAAM2	0	0	1	0	1	0	0	1	1	4
1605	DAG1	0	0	0	1	0	1	0	1	1	4
1634	DCN	1	0	0	0	0	0	1	1	1	4
1947	EFNB1	0	0	1	1	1	1	0	0	0	4
51162	EGFL7	1	0	1	1	1	0	0	0	0	4
2009	EML1	0	0	1	0	1	0	0	1	1	4
2028	ENPEP	1	0	0	1	0	1	0	0	1	4
2034	EPAS1	0	1	0	0	1	1	0	0	1	4
2114	ETS2	0	0	0	0	1	0	1	1	1	4
2152	F3	0	0	0	1	0	0	1	1	1	4
2534	FYN	0	0	1	0	1	0	0	1	1	4
55568	GALNT10	0	0	1	1	1	0	0	0	1	4
474344	GIMAP6	0	1	0	0	1	0	0	1	1	4
221395	GPR116	0	0	1	1	1	0	0	0	1	4
3087	HHEX	0	1	0	0	1	0	0	1	1	4
3397	ID1	1	0	1	0	0	0	1	0	1	4
3399	ID3	0	0	1	1	0	0	0	1	1	4
51278	IER5	0	0	1	1	1	0	0	0	1	4
3429	IFI27	0	0	0	0	1	0	1	1	1	4
8519	IFITM1	1	0	0	0	0	0	1	1	1	4
8516	ITGA8	0	0	1	1	1	0	0	0	1	4
3693	ITGB5	0	0	1	0	1	0	0	1	1	4
3956	LGALS1	1	0	0	0	0	0	1	1	1	4
4023	LPL	0	0	1	0	1	0	0	1	1	4
9935	MAFB	1	0	0	0	1	0	0	1	1	4
29969	MDFIC	0	0	1	0	1	0	0	1	1	4
4208	MEF2C	0	0	1	0	1	0	0	1	1	4
4212	MEIS2	0	0	1	0	1	0	0	1	1	4
9788	MTSS1	0	1	0	0	1	0	1	0	1	4
54587	MXRA8	0	0	1	0	1	0	0	1	1	4
10398	MYL9	1	0	0	0	1	0	0	1	1	4
79625	NDNF	1	0	0	0	0	1	0	1	1	4
23114	NFASC	0	1	0	0	0	1	0	1	1	4
115677	NOSTRIN	1	1	1	0	0	1	0	0	0	4
4881	NPR1	0	0	0	0	1	1	0	1	1	4
8829	NRP1	0	0	1	1	1	0	0	0	1	4
55742	PARVA	1	0	0	0	1	0	0	1	1	4
5175	PECAM1	0	0	1	0	1	0	0	1	1	4
5730	PTGDS	1	0	0	0	0	1	0	1	1	4
5734	PTGER4	0	0	0	0	1	1	0	1	1	4
5787	PTPRB	0	1	0	0	1	0	0	1	1	4
284119	PTRF	0	0	1	1	0	0	0	1	1	4
10266	RAMP2	0	1	1	0	1	0	0	1	0	4
10411	RAPGEF3	0	0	0	0	1	1	0	1	1	4
23543	RBFOX2	0	0	1	0	0	0	1	1	1	4
5997	RGS2	0	0	1	0	1	0	0	1	1	4
6237	RRAS	0	0	1	0	1	0	0	1	1	4
6279	S100A8	1	1	0	0	0	0	0	1	1	4
29970	SCHIP1	0	0	1	0	1	0	0	1	1	4
10955	SERINC3	0	0	0	1	1	0	0	1	1	4
51100	SH3GLB1	0	0	0	1	1	0	0	1	1	4
9351	SLC9A3R2	1	0	1	0	1	0	1	0	0	4
23380	SRGAP2	0	1	0	0	1	0	0	1	1	4
5552	SRGN	0	0	1	0	1	0	0	1	1	4
23213	SULF1	0	1	0	0	1	0	0	1	1	4
6926	TBX3	0	0	1	0	1	0	0	1	1	4
7049	TGFBR3	1	0	0	0	1	1	0	0	1	4
7076	TIMP1	1	0	0	0	1	0	0	1	1	4
79652	TMEM204	0	0	1	0	0	1	0	1	1	4
7114	TMSB4X	1	0	1	0	0	0	1	0	1	4
7135	TNNI1	1	0	0	0	0	1	0	1	1	4
10628	TXNIP	0	0	0	1	0	1	1	0	1	4
55075	UACA	0	0	1	1	1	1	0	0	0	4
10791	VAMP5	1	0	0	0	1	0	0	1	1	4
2	A2M	1	0	0	0	0	0	1	0	1	3
29	ABR	0	0	0	0	1	0	0	1	1	3
60	ACTB	0	0	0	1	0	0	1	0	1	3
134	ADORA1	0	0	0	0	0	1	0	1	1	3
203	AK1	0	0	1	0	1	0	0	0	1	3
10000	AKT3	0	0	0	0	1	0	0	1	1	3
259173	ALS2CL	0	1	0	0	0	1	0	0	1	3
23452	ANGPTL2	0	0	1	1	1	0	0	0	0	3
323	APBB2	0	0	0	0	1	0	0	1	1	3
187	APLNR	1	0	0	0	0	0	0	1	1	3
333	APLP1	0	1	0	0	1	0	0	0	1	3
347	APOD	1	0	0	0	0	0	0	1	1	3
23365	ARHGEF12	0	0	0	0	1	0	0	1	1	3
50650	ARHGEF3	0	0	0	0	1	0	0	1	1	3
51309	ARMCX1	0	0	0	0	1	0	0	1	1	3
558	AXL	0	0	0	0	1	0	0	1	1	3
567	B2M	1	0	0	0	0	0	1	0	1	3
8412	BCAR3	1	0	0	0	1	0	0	0	1	3
650	BMP2	0	0	0	0	1	0	0	1	1	3
655	BMP7	0	0	0	0	0	1	0	1	1	3
663	BNIP2	0	0	0	0	1	0	0	1	1	3
684	BST2	0	0	0	0	0	0	1	1	1	3
81563	C1orf21	0	0	0	0	1	0	0	1	1	3
715	C1R	1	0	0	0	0	0	0	1	1	3
716	C1S	1	0	0	0	0	0	0	1	1	3
10203	CALCRL	0	0	1	1	1	0	0	0	0	3
805	CALM2	0	0	0	1	0	0	1	0	1	3
868	CBLB	0	0	0	0	1	0	0	1	1	3
9936	CD302	0	0	0	0	0	0	1	1	1	3
961	CD47	0	0	0	0	1	0	0	1	1	3
1604	CD55	0	0	0	0	1	0	0	1	1	3
975	CD81	0	0	0	0	0	0	1	1	1	3
1051	CEBPB	0	0	1	0	1	0	0	0	1	3
9435	CHST2	0	0	0	0	1	0	0	1	1	3
161198	CLEC14A	0	1	0	1	1	0	0	0	0	3
25999	CLIP3	0	0	0	0	1	0	0	1	1	3
1281	COL3A1	0	0	0	0	0	0	1	1	1	3
10391	CORO2B	0	0	0	0	1	0	0	1	1	3
1545	CYP1B1	0	0	0	0	1	0	0	1	1	3
1580	CYP4B1	0	0	1	0	1	0	0	0	1	3
1602	DACH1	0	1	0	0	0	1	0	0	1	3
9231	DLG5	0	0	0	0	1	0	0	1	1	3
8788	DLK1	0	0	1	1	1	0	0	0	0	3
9732	DOCK4	0	0	1	0	0	0	0	1	1	3
23348	DOCK9	0	1	0	0	0	0	0	1	1	3
1804	DPP6	0	0	0	0	0	1	0	1	1	3
1843	DUSP1	0	0	1	0	0	0	1	0	1	3
1780	DYNC1I1	0	0	0	0	1	0	0	1	1	3
1909	EDNRA	0	0	0	0	1	0	0	1	1	3
1948	EFNB2	0	0	0	0	1	0	0	1	1	3
30846	EHD2	0	0	0	0	1	0	0	1	1	3
30844	EHD4	0	0	1	0	0	0	0	1	1	3
23741	EID1	1	0	0	0	0	0	1	0	1	3
2004	ELK3	0	0	0	0	1	0	0	1	1	3
63916	ELMO2	0	0	0	0	1	0	0	1	1	3
2013	EMP2	0	0	1	0	1	0	0	0	1	3
2014	EMP3	0	0	1	0	1	0	0	0	1	3
11082	ESM1	0	1	1	0	1	0	0	0	0	3
2113	ETS1	0	0	1	1	1	0	0	0	0	3
92689	FAM114A1	0	0	0	0	1	0	0	1	1	3
51306	FAM13B	0	0	1	0	0	0	0	1	1	3
9917	FAM20B	0	0	0	0	0	1	0	1	1	3
2273	FHL1	1	0	0	0	0	0	0	1	1	3
2274	FHL2	0	0	1	0	1	0	0	0	1	3
23767	FLRT3	0	0	0	0	0	1	0	1	1	3
2321	FLT1	0	1	1	0	1	0	0	0	0	3
23048	FNBP1	0	0	0	0	1	0	0	1	1	3
2339	FNTA	0	0	0	1	0	0	0	1	1	3
10129	FRY	0	0	0	0	0	1	0	1	1	3
2535	FZD2	0	0	0	0	1	0	0	1	1	3
9846	GAB2	0	0	0	0	1	0	0	1	1	3
1647	GADD45A	0	0	1	0	1	0	0	0	1	3
55340	GIMAP5	0	0	1	0	1	0	0	0	1	3
2697	GJA1	1	0	0	0	0	0	0	1	1	3
2701	GJA4	0	0	0	0	1	0	0	1	1	3
27333	GOLIM4	0	0	1	0	0	0	0	1	1	3
2869	GRK5	0	0	0	0	1	0	0	1	1	3
2983	GUCY1B3	0	0	0	0	1	0	0	1	1	3
57493	HEG1	0	0	0	1	0	0	0	1	1	3
3097	HIVEP2	0	0	0	0	1	0	0	1	1	3
3198	HOXA1	0	0	0	0	1	0	0	1	1	3
9955	HS3ST3A1	0	0	0	0	1	0	0	1	1	3
259217	HSPA12A	0	0	0	0	1	0	0	1	1	3
26353	HSPB8	0	0	0	0	1	0	0	1	1	3
3428	IFI16	0	0	0	0	1	0	0	1	1	3
3490	IGFBP7	1	0	0	0	0	0	1	0	1	3
3572	IL6ST	0	1	0	0	1	0	0	0	1	3
64423	INF2	0	0	1	0	0	1	0	0	1	3
9710	KIAA0355	0	0	0	0	1	0	0	1	1	3
10365	KLF2	1	0	0	0	1	0	0	0	1	3
5653	KLK6	0	1	0	0	0	0	0	1	1	3
5650	KLK7	0	0	0	0	0	1	0	1	1	3
9215	LARGE	0	0	0	0	0	1	0	1	1	3
55679	LIMS2	0	0	0	0	1	1	0	0	1	3
4016	LOXL1	0	0	0	0	1	0	0	1	1	3
79442	LRRC2	0	0	0	0	0	1	0	1	1	3
51631	LUC7L2	0	0	1	0	0	0	0	1	1	3
4069	LYZ	1	0	0	0	0	0	0	1	1	3
23499	MACF1	0	0	0	1	0	0	0	1	1	3
4134	MAP4	0	0	0	0	1	0	0	1	1	3
9448	MAP4K4	0	0	0	0	1	0	0	1	1	3
4256	MGP	1	0	0	0	0	0	1	0	1	3
9902	MRC2	0	0	1	0	1	0	0	0	1	3
116535	MRGPRF	1	0	0	0	1	1	0	0	0	3
29116	MYLIP	0	0	1	0	1	0	0	0	1	3
4638	MYLK	0	0	1	0	1	0	0	0	1	3
4664	NAB1	0	0	0	0	1	0	0	1	1	3
4688	NCF2	0	0	1	1	1	0	0	0	0	3
8440	NCK2	0	0	0	0	1	0	0	1	1	3
57447	NDRG2	1	0	0	0	0	0	0	1	1	3
4811	NID1	0	0	1	1	1	0	0	0	0	3
22795	NID2	0	0	1	0	1	0	0	0	1	3
4883	NPR3	0	0	1	0	1	0	0	0	1	3
1728	NQO1	1	0	0	0	0	0	0	1	1	3
83714	NRIP2	0	0	0	0	1	0	0	1	1	3
22854	NTNG1	0	1	0	0	0	1	0	0	1	3
26471	NUPR1	0	0	1	0	1	0	0	0	1	3
10133	OPTN	0	0	1	0	1	0	0	0	1	3
56288	PARD3	0	1	0	0	0	0	0	1	1	3
27253	PCDH17	0	0	1	0	1	0	0	0	1	3
5046	PCSK6	0	0	1	0	1	0	0	0	1	3
5142	PDE4B	0	0	0	0	1	0	0	1	1	3
5159	PDGFRB	0	0	0	0	1	0	0	1	1	3
9124	PDLIM1	0	0	0	0	1	0	0	1	1	3
10630	PDPN	0	0	0	0	1	0	0	1	1	3
8682	PEA15	0	0	0	0	0	1	0	1	1	3
51177	PLEKHO1	0	0	1	0	1	0	0	0	1	3
5352	PLOD2	0	0	0	0	1	0	0	1	1	3
23129	PLXND1	0	0	0	0	1	0	0	1	1	3
9647	PPM1F	0	0	0	0	1	0	0	1	1	3
5583	PRKCH	0	0	0	0	1	0	0	1	1	3
57716	PRX	0	0	1	0	1	0	0	0	1	3
5782	PTPN12	0	0	0	1	1	0	0	0	1	3
5819	PVRL2	1	0	0	0	0	0	0	1	1	3
7837	PXDN	0	0	0	1	0	0	0	1	1	3
9444	QKI	0	0	0	0	1	0	0	1	1	3
11031	RAB31	0	0	0	0	1	0	0	1	1	3
9771	RAPGEF5	0	0	0	0	1	0	0	1	1	3
25780	RASGRP3	0	0	0	0	1	0	0	1	1	3
54922	RASIP1	0	0	1	1	1	0	0	0	0	3
6001	RGS10	1	0	0	0	0	0	0	1	1	3
114822	RHPN1	0	0	1	1	1	0	0	0	0	3
6275	S100A4	0	0	0	0	1	0	0	1	1	3
6277	S100A6	0	0	0	0	1	0	1	0	1	3
1901	S1PR1	0	0	1	0	0	0	0	1	1	3
6397	SEC14L1	0	0	0	0	1	0	0	1	1	3
7869	SEMA3B	0	0	0	0	0	1	0	1	1	3
9037	SEMA5A	0	0	1	0	0	0	0	1	1	3
6423	SFRP2	0	0	1	1	1	0	0	0	0	3
10019	SH2B3	0	0	1	0	1	0	0	0	1	3
81031	SLC2A10	0	0	0	0	1	0	0	1	1	3
55652	SLC48A1	0	0	0	0	0	1	0	1	1	3
6578	SLCO2A1	0	0	1	0	1	0	0	0	1	3
9748	SLK	0	0	0	1	0	0	0	1	1	3
6432	SRSF7	1	0	0	0	0	0	1	0	1	3
10402	ST3GAL6	0	0	0	0	1	0	0	1	1	3
6772	STAT1	0	0	0	0	1	0	0	1	1	3
11037	STON1	0	0	1	0	0	0	0	1	1	3
6812	STXBP1	0	0	0	0	1	0	0	1	1	3
23345	SYNE1	0	1	0	0	0	0	0	1	1	3
8871	SYNJ2	0	0	0	0	1	0	0	1	1	3
23102	TBC1D2B	0	0	0	0	1	0	0	1	1	3
6915	TBXA2R	0	0	0	0	1	0	0	1	1	3
83439	TCF7L1	0	0	0	0	1	0	0	1	1	3
7041	TGFB1I1	0	0	0	0	1	0	0	1	1	3
221981	THSD7A	0	0	1	0	0	0	0	1	1	3
7091	TLE4	0	0	0	0	1	0	0	1	1	3
79073	TMEM109	0	0	1	0	1	0	0	0	1	3
83604	TMEM47	0	0	0	0	1	0	0	1	1	3
7134	TNNC1	0	0	0	0	0	1	0	1	1	3
64759	TNS3	0	0	0	0	1	0	0	1	1	3
7169	TPM2	1	0	0	0	0	0	0	1	1	3
51673	TPPP3	0	0	0	0	0	1	0	1	1	3
28951	TRIB2	0	0	1	0	0	0	0	1	1	3
7220	TRPC1	0	0	0	0	1	0	0	1	1	3
1831	TSC22D3	0	0	0	0	0	0	1	1	1	3
7106	TSPAN4	0	0	0	0	1	0	0	1	1	3
7316	UBC	0	0	1	0	0	0	1	0	1	3
9246	UBE2L6	0	0	0	0	0	0	1	1	1	3
114990	VASN	0	0	1	1	1	0	0	0	0	3
7414	VCL	0	0	0	1	1	0	0	0	1	3
9686	VGLL4	0	0	1	0	0	0	0	1	1	3
7453	WARS	0	0	0	0	1	0	0	1	1	3
7466	WFS1	0	0	0	0	0	1	0	1	1	3
7534	YWHAZ	0	0	0	1	0	0	1	0	1	3
7739	ZNF185	0	0	0	0	1	0	0	1	1	3
23090	ZNF423	0	0	0	0	1	0	0	1	1	3
4363	ABCC1	0	0	0	0	0	0	0	1	1	2
51225	ABI3	0	0	1	0	1	0	0	0	0	2
25841	ABTB2	0	0	1	0	1	0	0	0	0	2
71	ACTG1	0	0	0	0	0	0	1	0	1	2
10096	ACTR3	0	0	0	1	0	0	0	0	1	2
94	ACVRL1	0	0	1	0	1	0	0	0	0	2
11096	ADAMTS5	0	0	1	0	1	0	0	0	0	2
107	ADCY1	0	0	1	0	1	0	0	0	0	2
196883	ADCY4	0	0	1	0	1	0	0	0	0	2
120	ADD3	1	0	0	0	0	0	0	0	1	2
133	ADM	0	0	0	0	1	0	0	0	1	2
177	AGER	0	0	1	0	1	0	0	0	0	2
56895	AGPAT4	0	0	1	0	1	0	0	0	0	2
375790	AGRN	0	0	0	0	0	0	0	1	1	2
185	AGTR1	0	0	0	0	0	0	0	1	1	2
54806	AHI1	0	0	0	0	0	0	0	1	1	2
10142	AKAP9	0	0	1	0	0	0	1	0	0	2
79868	ALG13	0	0	0	0	0	0	0	1	1	2
7840	ALMS1	0	0	0	0	0	0	0	1	1	2
347902	AMIGO2	0	0	0	0	0	0	0	1	1	2
29123	ANKRD11	0	0	0	0	1	0	0	0	1	2
304	ANXA2P2	0	0	0	0	0	0	0	1	1	2
306	ANXA3	0	0	1	0	1	0	0	0	0	2
8905	AP1S2	0	1	0	0	0	0	0	0	1	2
324	APC	0	0	0	0	0	0	0	1	1	2
116984	ARAP2	0	0	0	0	0	0	0	1	1	2
64411	ARAP3	0	0	1	0	0	0	0	0	1	2
84986	ARHGAP19	0	0	0	0	0	0	0	1	1	2
397	ARHGDIB	0	0	0	0	0	0	0	1	1	2
9639	ARHGEF10	0	0	0	0	0	0	0	1	1	2
23370	ARHGEF18	0	0	0	0	1	0	0	0	1	2
55701	ARHGEF40	0	0	0	0	0	0	0	1	1	2
9459	ARHGEF6	0	0	0	0	1	0	0	0	1	2
419	ART3	0	0	1	0	1	0	0	0	0	2
421	ARVCF	0	0	1	0	1	0	0	0	0	2
25842	ASF1A	0	0	1	0	0	0	0	0	1	2
440	ASNS	0	0	0	0	0	0	0	1	1	2
57205	ATP10D	0	0	0	0	1	0	0	0	1	2
477	ATP1A2	0	0	0	0	0	0	0	1	1	2
488	ATP2A2	0	0	0	0	0	0	0	1	1	2
10079	ATP9A	0	0	0	0	0	0	0	1	1	2
8455	ATRN	0	0	1	0	0	0	0	0	1	2
26033	ATRNL1	0	0	0	1	0	0	0	0	1	2
6311	ATXN2	1	0	0	0	0	0	0	0	1	2
8707	B3GALT2	0	0	0	0	0	0	0	1	1	2
11041	B3GNT1	0	0	0	0	0	0	0	1	1	2
23621	BACE1	0	0	0	0	0	0	0	1	1	2
60468	BACH2	1	0	0	0	0	0	0	1	0	2
25805	BAMBI	0	0	0	0	0	0	0	1	1	2
55024	BANK1	0	0	0	0	0	0	0	1	1	2
55859	BEX1	0	0	0	0	0	0	0	1	1	2
56271	BEX4	0	0	0	0	0	0	0	1	1	2
23299	BICD2	0	0	1	0	1	0	0	0	0	2
2186	BPTF	0	0	0	0	0	0	0	1	1	2
9044	BTAF1	0	0	0	0	1	0	0	1	0	2
53339	BTBD1	0	0	0	0	0	0	0	1	1	2
22903	BTBD3	0	0	0	0	0	0	0	1	1	2
11119	BTN3A1	0	0	0	0	0	0	1	0	1	2
56967	C14orf132	0	0	0	0	0	0	0	1	1	2
114897	C1QTNF1	0	0	1	0	1	0	0	0	0	2
54969	C4orf27	0	0	0	0	0	0	1	0	1	2
65265	C8orf33	0	0	0	0	0	0	0	1	1	2
84909	C9orf3	0	0	0	0	1	0	0	0	1	2
56934	CA10	0	0	0	0	0	0	0	1	1	2
783	CACNB2	0	0	0	0	0	0	0	1	1	2
800	CALD1	0	0	1	0	0	0	0	0	1	2
808	CALM3	0	0	0	1	0	0	0	0	1	2
23271	CAMSAP2	0	0	0	0	0	0	0	1	1	2
23066	CAND2	0	0	0	0	0	0	0	1	1	2
821	CANX	0	0	0	0	0	0	1	0	1	2
10486	CAP2	0	0	0	0	1	0	0	0	1	2
29775	CARD10	0	0	1	0	1	0	0	0	0	2
22794	CASC3	0	0	0	0	0	0	0	1	1	2
831	CAST	0	0	0	0	0	0	0	1	1	2
857	CAV1	0	0	0	0	0	0	0	1	1	2
863	CBFA2T3	0	0	1	0	1	0	0	0	0	2
23492	CBX7	0	0	0	0	0	0	0	1	1	2
55297	CCDC91	0	0	0	0	0	0	0	1	1	2
905	CCNT2	0	0	0	0	0	0	0	1	1	2
9236	CCPG1	0	0	0	0	0	0	0	1	1	2
54462	CCSER2	0	0	0	0	0	0	0	1	1	2
135228	CD109	0	0	1	0	1	0	0	0	0	2
977	CD151	0	0	0	0	1	0	0	0	1	2
146894	CD300LG	0	0	1	0	1	0	0	0	0	2
972	CD74	0	0	0	0	0	0	1	1	0	2
994	CDC25B	0	0	0	0	0	0	0	1	1	2
10435	CDC42EP2	0	0	0	0	1	0	0	0	1	2
1003	CDH5	0	0	0	0	1	0	0	0	1	2
1027	CDKN1B	0	0	0	0	0	0	0	1	1	2
634	CEACAM1	0	1	0	0	1	0	0	0	0	2
201134	CEP112	0	0	0	0	0	0	0	1	1	2
64781	CERK	0	0	0	0	1	0	0	0	1	2
253782	CERS6	0	0	0	0	0	0	0	1	1	2
1070	CETN3	0	0	0	0	0	0	0	1	1	2
29105	CFAP20	0	0	0	0	0	0	0	1	1	2
3075	CFH	0	0	0	0	0	0	0	1	1	2
51673	CGI-38	0	1	0	0	1	0	0	0	0	2
1107	CHD3	0	0	0	0	0	0	0	1	1	2
51510	CHMP5	0	0	0	1	0	0	0	0	1	2
1131	CHRM3	0	1	0	0	0	0	0	0	1	2
1140	CHRNB1	0	0	1	0	1	0	0	0	0	2
8534	CHST1	0	0	1	0	1	0	0	0	0	2
55501	CHST12	0	0	0	0	0	0	0	1	1	2
1153	CIRBP	0	0	0	0	0	1	1	0	0	2
10370	CITED2	0	0	1	0	0	0	0	0	1	2
10970	CKAP4	0	0	0	0	0	0	0	1	1	2
23122	CLASP2	0	0	1	0	0	0	0	0	1	2
23274	CLEC16A	0	0	0	0	0	1	0	0	1	2
1193	CLIC2	0	0	0	0	0	0	0	1	1	2
9022	CLIC3	0	0	1	0	1	0	0	0	0	2
6249	CLIP1	0	0	0	1	0	0	0	0	1	2
8418	CMAHP	0	0	0	0	0	0	0	1	1	2
7555	CNBP	0	0	0	1	0	0	0	0	1	2
1269	CNR2	0	0	1	0	1	0	0	0	0	2
1287	COL4A5	0	0	0	0	0	0	0	1	1	2
23127	COLGALT2	0	0	0	0	0	0	0	1	1	2
144402	CPNE8	0	0	1	0	1	0	0	0	0	2
10404	CPQ	1	0	0	0	0	0	0	0	1	2
1378	CR1	0	0	0	0	0	0	0	1	1	2
286204	CRB2	0	0	1	0	0	1	0	0	0	2
78987	CRELD1	0	0	0	0	0	0	0	1	1	2
1396	CRIP1	0	0	0	0	1	0	0	0	1	2
55454	CSGALNACT2	0	0	0	0	0	0	0	1	1	2
81566	CSRNP2	0	0	0	0	0	0	0	1	1	2
8727	CTNNAL1	0	0	0	0	1	0	0	0	1	2
8452	CUL3	0	0	0	0	0	0	0	1	1	2
6387	CXCL12	0	0	1	0	1	0	0	0	0	2
2920	CXCL2	1	0	0	0	1	0	0	0	0	2
4283	CXCL9	0	1	0	0	0	0	0	0	1	2
1727	CYB5R3	0	0	0	0	1	0	0	0	1	2
56603	CYP26B1	0	0	0	0	0	0	0	1	1	2
1627	DBN1	0	0	0	0	0	0	0	1	1	2
50717	DCAF8	0	0	0	0	0	0	0	1	1	2
1635	DCTD	0	0	0	0	0	0	0	1	1	2
23259	DDHD2	0	0	0	0	0	0	0	1	1	2
7919	DDX39B	0	0	0	0	0	0	0	1	1	2
1655	DDX5	0	0	0	0	0	0	1	0	1	2
10202	DHRS2	0	0	0	0	0	0	0	1	1	2
27123	DKK2	0	0	1	0	1	0	0	0	0	2
27122	DKK3	0	0	0	0	0	0	0	1	1	2
1756	DMD	0	0	0	0	0	0	0	1	1	2
10049	DNAJB6	0	0	0	0	0	0	0	1	1	2
1793	DOCK1	0	0	0	0	0	0	0	1	1	2
1808	DPYSL2	0	0	0	0	0	0	0	1	1	2
1809	DPYSL3	0	0	0	0	0	0	0	1	1	2
667	DST	0	0	0	0	0	0	0	1	1	2
11072	DUSP14	0	0	0	0	0	0	0	1	1	2
8291	DYSF	0	0	1	0	1	0	0	0	0	2
1901	EDG1	0	1	0	0	1	0	0	0	0	2
1910	EDNRB	0	0	1	0	1	0	0	0	0	2
1915	EEF1A1	0	0	0	1	0	0	1	0	0	2
2202	EFEMP1	0	0	0	0	0	0	0	1	1	2
30008	EFEMP2	0	0	0	0	0	0	0	1	1	2
114327	EFHC1	0	0	0	0	0	0	0	1	1	2
5610	EIF2AK2	0	0	0	0	0	0	0	1	1	2
10480	EIF3M	0	0	1	0	0	0	0	0	1	2
2000	ELF4	0	0	0	0	0	0	0	1	1	2
8507	ENC1	0	0	0	0	1	0	0	0	1	2
23052	ENDOD1	0	0	0	0	0	0	0	1	1	2
22875	ENPP4	0	0	0	0	0	0	0	1	1	2
2029	ENSA	0	0	0	0	0	0	0	1	1	2
9583	ENTPD4	0	0	0	0	0	0	0	1	1	2
2060	EPS15	0	0	0	0	0	0	1	0	1	2
51752	ERAP1	0	0	0	0	0	0	0	1	1	2
2066	ERBB4	0	0	0	0	0	0	0	1	1	2
2078	ERG	0	0	0	0	0	0	0	1	1	2
23474	ETHE1	0	0	0	0	0	0	0	1	1	2
55194	EVA1B	0	0	1	0	0	0	0	0	1	2
7813	EVI5	0	0	0	0	0	0	0	1	1	2
51466	EVL	0	0	0	0	0	0	0	1	1	2
90332	EXOC3L2	1	0	1	0	0	0	0	0	0	2
2153	F5	0	0	0	0	0	0	0	1	1	2
2167	FABP4	0	0	1	0	0	0	0	0	1	2
144347	FAM101A	0	0	1	0	1	0	0	0	0	2
9747	FAM115A	0	0	0	0	0	0	0	1	1	2
64855	FAM129B	0	0	1	0	1	0	0	0	0	2
400451	FAM174B	0	0	0	0	0	0	0	1	1	2
9750	FAM65B	0	0	0	0	0	0	0	1	1	2
25940	FAM98A	0	0	0	0	0	0	0	1	1	2
55120	FANCL	0	0	0	0	0	0	0	1	1	2
2195	FAT1	0	0	0	0	0	0	0	1	1	2
23194	FBXL7	0	0	0	0	0	0	0	1	1	2
9873	FCHSD2	0	0	0	0	0	0	0	1	1	2
10116	FEM1B	0	0	0	0	0	0	0	1	1	2
10979	FERMT2	0	0	0	0	0	0	0	1	1	2
9638	FEZ1	0	0	0	0	0	0	0	1	1	2
9637	FEZ2	0	0	0	0	0	0	0	1	1	2
9982	FGFBP1	0	0	0	1	1	0	0	0	0	2
10875	FGL2	0	0	0	0	1	0	0	0	1	2
51661	FKBP7	0	0	1	0	1	0	0	0	0	2
11328	FKBP9	1	0	0	0	0	0	0	0	1	2
2313	FLI1	0	0	0	0	1	0	0	0	1	2
2316	FLNA	1	0	0	0	0	0	0	0	1	2
23768	FLRT2	0	0	0	0	0	0	0	1	1	2
2324	FLT4	0	1	0	0	1	0	0	0	0	2
54874	FNBP1L	0	0	0	0	0	0	0	1	1	2
2303	FOXC2	0	0	1	0	1	0	0	0	0	2
2297	FOXD1	0	0	0	0	0	0	0	1	1	2
122786	FRMD6	0	1	0	0	1	0	0	0	0	2
2487	FRZB	0	0	0	0	0	0	0	1	1	2
11167	FSTL1	0	0	0	0	0	0	0	1	1	2
53827	FXYD5	0	0	1	0	1	0	0	0	0	2
53826	FXYD6	0	0	0	0	1	0	0	0	1	2
8324	FZD7	0	0	0	0	0	0	0	1	1	2
2557	GABRA4	0	0	1	0	1	0	0	0	0	2
10912	GADD45G	0	0	1	0	1	0	0	0	0	2
2581	GALC	0	0	0	0	0	0	0	1	1	2
2619	GAS1	0	0	0	0	0	0	0	1	1	2
8200	GDF5	0	0	1	0	1	0	0	0	0	2
2690	GHR	0	0	0	0	0	0	0	1	1	2
113263	GLCCI1	0	0	1	0	1	0	0	0	0	2
2752	GLUL	0	0	0	0	0	0	0	1	1	2
2762	GMDS	0	0	0	0	0	0	0	1	1	2
9535	GMFG	0	0	0	0	1	0	0	0	1	2
2771	GNAI2	0	0	1	0	1	0	0	0	0	2
79158	GNPTAB	0	0	0	0	0	0	0	1	1	2
2804	GOLGB1	0	0	0	0	0	0	0	1	1	2
2824	GPM6B	0	0	0	0	1	0	0	0	1	2
10457	GPNMB	0	0	0	0	0	0	0	1	1	2
166647	GPR125	0	0	0	1	0	0	0	0	1	2
9052	GPRC5A	0	0	0	0	0	0	0	1	1	2
26086	GPSM1	0	0	0	0	1	0	1	0	0	2
63940	GPSM3	0	0	1	0	1	0	0	0	0	2
2898	GRIK2	0	0	0	0	0	0	0	1	1	2
51454	GULP1	0	0	0	0	0	0	0	1	1	2
2992	GYG1	0	0	0	0	0	0	0	1	1	2
8971	H1FX	0	0	0	0	0	0	0	1	1	2
55766	H2AFJ	0	0	0	0	0	0	0	1	1	2
10614	HEXIM1	1	0	1	0	0	0	0	0	0	2
29923	HILPDA	0	0	1	0	0	0	0	0	1	2
85236	HIST1H2BK	0	0	0	0	0	0	0	1	1	2
3099	HK2	0	0	0	0	0	0	0	1	1	2
3105	HLA-A	0	0	0	0	0	0	1	0	1	2
3106	HLA-B	0	0	0	0	0	0	1	0	1	2
3107	HLA-C	0	0	0	0	0	0	1	0	1	2
3113	HLA-DPA1	0	0	0	0	0	0	0	1	1	2
3122	HLA-DRA	1	0	0	0	0	0	0	0	1	2
3123	HLA-DRB1	0	1	0	0	0	0	0	0	1	2
3142	HLX	0	0	1	0	0	0	0	0	1	2
56941	HMCES	1	0	0	0	0	0	0	0	1	2
10949	HNRNPA0	0	0	0	1	0	0	0	0	1	2
220988	HNRNPA3	0	0	0	0	0	0	0	1	1	2
3187	HNRNPH1	0	0	0	0	0	0	1	0	1	2
11234	HPS5	0	0	0	0	0	0	0	1	1	2
3269	HRH1	0	0	0	0	0	0	0	1	1	2
64711	HS3ST6	0	0	1	0	1	0	0	0	0	2
3320	HSP90AA1	0	0	0	1	0	0	1	0	0	2
7184	HSP90B1	0	0	0	0	0	0	1	0	1	2
3306	HSPA2	0	0	0	0	0	0	0	1	1	2
3315	HSPB1	0	0	1	0	1	0	0	0	0	2
3400	ID4	0	0	0	0	0	0	0	1	1	2
10561	IFI44	0	0	0	0	0	0	0	1	1	2
10581	IFITM2	0	0	0	0	0	0	0	1	1	2
3479	IGF1	0	0	0	0	0	0	0	1	1	2
3551	IKBKB	0	0	0	0	0	0	0	1	1	2
3588	IL10RB	0	0	0	1	0	0	0	0	1	2
3597	IL13RA1	0	0	0	0	0	0	0	1	1	2
3598	IL13RA2	0	0	0	0	0	0	0	1	1	2
3556	IL1RAP	0	0	0	0	0	0	0	1	1	2
55364	IMPACT	0	0	0	0	0	0	0	1	1	2
3621	ING1	0	0	0	1	0	0	0	0	1	2
51447	IP6K2	0	0	0	0	0	0	0	1	1	2
8826	IQGAP1	0	0	0	0	0	0	0	1	1	2
10788	IQGAP2	0	0	0	0	0	0	0	1	1	2
9922	IQSEC1	0	0	0	0	0	0	0	1	1	2
3659	IRF1	0	0	1	0	1	0	0	0	0	2
3665	IRF7	0	0	0	0	1	0	0	0	1	2
9636	ISG15	1	0	0	0	0	0	0	0	1	2
3685	ITGAV	0	0	0	0	0	0	0	1	1	2
9270	ITGB1BP1	0	0	0	0	1	0	1	0	0	2
3690	ITGB3	0	0	0	0	0	0	0	1	1	2
3696	ITGB8	0	0	0	0	0	1	0	0	1	2
80760	ITIH5	0	0	0	0	0	0	0	1	1	2
9452	ITM2A	0	0	0	0	0	0	0	1	1	2
9445	ITM2B	0	0	0	0	0	0	1	0	1	2
3707	ITPKB	0	0	1	0	1	0	0	0	0	2
3718	JAK3	0	0	1	0	1	0	0	0	0	2
58494	JAM2	0	0	0	0	1	0	0	0	1	2
3720	JARID2	0	0	0	0	0	0	0	1	1	2
23189	KANK1	0	0	0	0	0	0	0	1	1	2
25959	KANK2	0	0	0	0	0	0	0	1	1	2
256949	KANK3	0	0	0	0	0	0	0	1	1	2
8850	KAT2B	0	0	0	0	0	0	0	1	1	2
9920	KBTBD11	0	0	0	0	0	0	0	1	1	2
25948	KBTBD2	0	0	0	0	0	0	0	1	1	2
3752	KCND3	0	0	0	0	0	0	0	1	1	2
3757	KCNH2	0	0	0	0	0	0	0	1	1	2
23510	KCTD2	0	0	0	0	0	0	0	1	1	2
11015	KDELR3	0	0	0	0	0	0	0	1	1	2
9674	KIAA0040	0	0	0	0	0	0	0	1	1	2
9711	KIAA0226	0	0	0	0	0	0	0	1	1	2
9778	KIAA0232	0	0	0	0	0	0	0	1	1	2
23392	KIAA0368	0	0	0	0	0	0	0	1	1	2
57608	KIAA1462	0	0	0	0	0	0	0	1	1	2
3831	KLC1	0	0	0	0	0	0	0	1	1	2
8609	KLF7	0	0	0	0	1	0	0	0	1	2
9741	LAPTM4A	0	0	0	1	0	0	1	0	0	2
81606	LBH	0	0	0	0	0	0	0	1	1	2
3937	LCP2	0	0	0	0	1	0	0	0	1	2
3953	LEPR	0	0	0	0	0	0	0	1	1	2
55214	LEPREL1	0	0	0	0	0	0	0	1	1	2
54741	LEPROT	1	0	0	0	0	0	0	0	1	2
3959	LGALS3BP	0	0	0	0	0	0	0	1	1	2
3964	LGALS8	0	0	0	0	0	0	0	1	1	2
3965	LGALS9	0	0	1	0	1	0	0	0	0	2
10186	LHFP	0	0	0	0	0	0	0	1	1	2
3985	LIMK2	0	0	0	0	0	0	0	1	1	2
79686	LINC00341	0	0	0	0	0	0	0	1	1	2
29995	LMCD1	0	0	1	0	1	0	0	0	0	2
4000	LMNA	0	0	0	0	1	0	0	0	1	2
338328	LOC338328	0	1	0	0	1	0	0	0	0	2
4015	LOX	0	0	0	0	0	0	0	1	1	2
55227	LRRC1	0	0	0	0	0	0	0	1	1	2
54839	LRRC49	0	0	1	0	1	0	0	0	0	2
9208	LRRFIP1	0	0	1	0	0	0	0	0	1	2
4054	LTBP3	0	0	0	0	0	0	0	1	1	2
51747	LUC7L3	0	0	0	0	0	0	0	1	1	2
7798	LUZP1	0	0	0	0	1	0	0	0	1	2
4067	LYN	0	0	0	0	1	0	0	0	1	2
1130	LYST	0	0	0	0	0	0	0	1	1	2
54682	MANSC1	0	0	0	0	0	0	0	1	1	2
4131	MAP1B	0	0	0	0	0	0	0	1	1	2
4215	MAP3K3	0	0	0	0	1	0	0	0	1	2
6300	MAPK12	0	0	1	0	1	0	0	0	0	2
83742	MARVELD1	0	0	1	0	1	0	0	0	0	2
4162	MCAM	0	0	0	1	1	0	0	0	0	2
4175	MCM6	0	0	0	0	0	0	0	1	1	2
4199	ME1	0	0	0	0	0	0	0	1	1	2
2122	MECOM	0	0	1	1	0	0	0	0	0	2
1955	MEGF9	0	0	0	0	0	0	0	1	1	2
4222	MEOX1	0	0	1	0	1	0	0	0	0	2
4232	MEST	0	0	1	0	1	0	0	0	0	2
4240	MFGE8	0	0	1	0	1	0	0	0	0	2
4242	MFNG	0	0	0	0	1	0	0	0	1	2
54842	MFSD6	0	0	0	0	0	0	0	1	1	2
4247	MGAT2	0	0	0	1	0	0	0	0	1	2
9645	MICAL2	0	0	0	0	0	0	0	1	1	2
4277	MICB	0	0	0	0	0	0	0	1	1	2
23609	MKRN2	0	0	0	0	0	0	0	1	1	2
4326	MMP17	0	0	1	0	1	0	0	0	0	2
79148	MMP28	0	0	0	0	0	0	0	1	1	2
79812	MMRN2	0	0	1	0	1	0	0	0	0	2
4332	MNDA	0	0	1	0	0	0	0	0	1	2
10933	MORF4L1	0	0	0	1	0	0	0	0	1	2
4360	MRC1	0	0	1	1	0	0	0	0	0	2
63931	MRPS14	0	0	0	0	0	0	0	1	1	2
10797	MTHFD2	0	0	0	0	0	0	0	1	1	2
9107	MTMR6	0	0	0	0	0	0	0	1	1	2
10608	MXD4	0	0	0	0	1	0	0	0	1	2
439921	MXRA7	0	0	0	0	0	0	0	1	1	2
80177	MYCT1	0	0	1	0	1	0	0	0	0	2
4627	MYH9	0	0	0	0	0	0	0	1	1	2
10627	MYL12A	0	0	0	0	0	0	1	0	1	2
91807	MYLK3	0	0	0	0	0	0	0	1	1	2
4430	MYO1B	0	0	0	0	0	0	0	1	1	2
4641	MYO1C	0	0	0	0	1	0	0	0	1	2
55930	MYO5C	0	0	0	0	0	0	0	1	1	2
26509	MYOF	0	0	0	0	0	0	0	1	1	2
58529	MYOZ1	0	0	0	0	0	0	0	1	1	2
51778	MYOZ2	0	0	0	0	0	0	0	1	1	2
90634	N4BP2L1	0	0	0	0	0	0	0	1	1	2
4665	NAB2	0	0	1	0	1	0	0	0	0	2
138151	NACC2	0	0	0	0	0	0	0	1	1	2
4673	NAP1L1	0	0	1	0	0	0	0	0	1	2
4674	NAP1L2	0	0	0	0	0	0	0	1	1	2
4675	NAP1L3	0	0	0	0	0	0	0	1	1	2
26960	NBEA	0	0	0	0	0	0	0	1	1	2
4681	NBL1	0	0	1	0	1	0	0	0	0	2
4692	NDN	0	0	0	0	0	0	0	1	1	2
10529	NEBL	0	0	0	0	0	0	0	1	1	2
4739	NEDD9	0	0	0	0	0	0	0	1	1	2
9147	NEMF	0	0	0	0	0	0	0	1	1	2
4772	NFATC1	0	0	0	0	1	0	0	0	1	2
9603	NFE2L3	0	0	0	0	0	0	0	1	1	2
11188	NISCH	0	0	0	0	0	0	0	1	1	2
22861	NLRP1	0	0	0	0	0	0	0	1	1	2
4846	NOS3	0	0	1	0	1	0	0	0	0	2
4851	NOTCH1	0	0	1	0	1	0	0	0	0	2
4853	NOTCH2	0	0	0	0	0	0	0	1	1	2
388677	NOTCH2NL	0	0	0	0	0	0	0	1	1	2
4855	NOTCH4	0	0	0	0	1	0	0	0	1	2
4856	NOV	0	0	0	0	0	0	0	1	1	2
56654	NPDC1	0	0	0	0	0	0	0	1	1	2
4900	NRGN	1	1	0	0	0	0	0	0	0	2
51299	NRN1	0	0	0	0	0	0	0	1	1	2
4907	NT5E	0	0	0	0	1	0	0	0	1	2
4924	NUCB1	0	0	0	0	0	0	0	1	1	2
64359	NXN	0	0	0	0	0	0	0	1	1	2
79991	OBFC1	0	0	0	0	0	0	0	1	1	2
283298	OLFML1	0	0	0	0	0	0	0	1	1	2
169611	OLFML2A	0	0	0	0	0	0	0	1	1	2
5025	P2RX4	0	0	0	1	1	0	0	0	0	2
54873	PALMD	0	0	0	0	1	0	0	0	1	2
25891	PAMR1	0	0	0	0	0	0	0	1	1	2
152559	PAQR3	0	0	0	0	0	0	0	1	1	2
117583	PARD3B	0	0	1	0	1	0	0	0	0	2
54625	PARP14	0	0	1	0	1	0	0	0	0	2
5090	PBX3	0	0	0	0	1	0	0	0	1	2
51294	PCDH12	0	0	1	0	1	0	0	0	0	2
56106	PCDHGA10	1	0	0	0	0	0	0	0	1	2
5125	PCSK5	0	0	0	0	1	0	0	0	1	2
5141	PDE4A	0	0	0	0	0	0	0	1	1	2
9659	PDE4DIP	0	0	0	0	0	0	0	1	1	2
80310	PDGFD	0	0	0	0	0	0	0	1	1	2
10954	PDIA5	0	1	0	0	0	0	0	0	1	2
10130	PDIA6	0	0	0	0	0	0	1	0	1	2
10611	PDLIM5	0	0	0	0	0	0	0	1	1	2
51230	PHF20	0	0	0	0	0	0	0	1	1	2
57157	PHTF2	0	0	0	0	1	0	0	0	1	2
9796	PHYHIP	0	0	0	0	0	0	0	1	1	2
8554	PIAS1	0	0	0	0	0	0	0	1	1	2
9780	PIEZO1	0	0	0	0	0	0	0	1	1	2
8544	PIR	0	0	0	0	1	0	0	0	1	2
5306	PITPNA	0	0	0	0	1	0	0	0	1	2
8605	PLA2G4C	0	0	0	0	0	0	0	1	1	2
79887	PLBD1	0	0	0	0	0	0	0	1	1	2
5332	PLCB4	0	0	0	0	0	0	0	1	1	2
10769	PLK2	0	0	0	0	0	0	0	1	1	2
5360	PLTP	0	0	0	0	0	0	0	1	1	2
5361	PLXNA1	0	0	0	0	0	0	0	1	1	2
56937	PMEPA1	0	0	0	0	0	0	0	1	1	2
10687	PNMA2	0	0	0	0	0	0	0	1	1	2
55228	PNMAL1	0	0	0	0	0	0	0	1	1	2
23649	POLA2	0	0	0	0	0	0	0	1	1	2
5445	PON2	0	0	0	0	0	0	0	1	1	2
8497	PPFIA4	0	0	0	0	0	0	0	1	1	2
5521	PPP2R2B	0	0	0	0	0	0	0	1	1	2
5527	PPP2R5C	0	0	0	0	0	0	0	1	1	2
9989	PPP4R1	0	0	0	0	0	0	0	1	1	2
5577	PRKAR2B	0	0	0	0	0	0	0	1	1	2
112464	PRKCDBP	0	0	1	0	1	0	0	0	0	2
5584	PRKCI	0	0	0	0	0	0	0	1	1	2
5587	PRKD1	0	0	0	0	1	0	0	0	1	2
3275	PRMT2	0	0	0	0	0	0	0	1	1	2
23362	PSD3	0	0	0	0	0	0	0	1	1	2
5664	PSEN2	0	0	0	0	1	0	0	0	1	2
5699	PSMB10	0	0	0	0	0	0	0	1	1	2
5696	PSMB8	0	0	0	0	0	0	0	1	1	2
5698	PSMB9	0	0	0	0	0	0	0	1	1	2
5745	PTH1R	0	0	0	0	0	1	1	0	0	2
5783	PTPN13	0	0	0	0	0	0	0	1	1	2
5786	PTPRA	0	0	0	0	0	0	0	1	1	2
5789	PTPRD	0	0	0	0	0	0	0	1	1	2
5799	PTPRN2	0	0	0	0	0	0	0	1	1	2
25797	QPCT	0	0	0	0	1	0	0	0	1	2
8766	RAB11A	0	0	0	1	0	0	0	0	1	2
5865	RAB3B	0	0	1	0	1	0	0	0	0	2
9910	RABGAP1L	0	0	0	0	0	0	0	1	1	2
26064	RAI14	0	0	0	0	0	0	0	1	1	2
11069	RAPGEF4	0	0	0	0	1	0	0	0	1	2
5919	RARRES2	0	0	0	0	0	0	0	1	1	2
10235	RASGRP2	0	0	0	0	1	0	0	0	1	2
387496	RASL11A	0	0	1	0	1	0	0	0	0	2
65997	RASL11B	0	0	0	0	0	0	0	1	1	2
5925	RB1	0	0	0	0	0	0	0	1	1	2
5937	RBMS1	0	0	0	0	1	0	0	0	1	2
5955	RCN2	0	0	0	0	0	0	0	1	1	2
8434	RECK	0	0	0	0	0	0	0	1	1	2
85004	RERG	1	0	0	0	1	0	0	0	0	2
5981	RFC1	0	0	0	0	0	0	0	1	1	2
23180	RFTN1	0	0	0	0	1	0	0	0	1	2
5998	RGS3	0	0	0	1	1	0	0	0	0	2
5999	RGS4	0	0	0	0	1	0	0	0	1	2
6009	RHEB	0	0	0	0	0	0	1	0	1	2
23433	RHOQ	0	0	0	0	0	0	0	1	1	2
6035	RNASE1	0	0	0	0	0	0	0	1	1	2
55182	RNF220	0	0	0	0	0	0	0	1	1	2
152006	RNF38	0	0	0	0	0	0	0	1	1	2
6091	ROBO1	0	0	0	0	0	0	0	1	1	2
54538	ROBO4	0	0	1	0	1	0	0	0	0	2
6093	ROCK1	0	0	0	0	0	0	0	1	1	2
6196	RPS6KA2	0	0	0	0	1	0	0	0	1	2
57035	RSRP1	0	0	1	0	0	0	0	0	1	2
6253	RTN2	0	0	0	0	1	0	0	1	0	2
64108	RTP4	0	0	1	0	0	0	0	0	1	2
6263	RYR3	0	0	0	0	0	0	0	1	1	2
91179	SCARF2	0	0	1	0	1	0	0	0	0	2
9805	SCRN1	0	0	0	0	0	0	0	1	1	2
6383	SDC2	0	0	0	0	0	0	0	1	1	2
8436	SDPR	0	0	0	1	1	0	0	0	0	2
9871	SEC24D	0	0	0	0	0	0	0	1	1	2
10512	SEMA3C	0	0	0	0	0	0	0	1	1	2
6405	SEMA3F	0	0	0	1	1	0	0	0	0	2
5272	SERPINB9	0	0	0	0	0	0	0	1	1	2
5270	SERPINE2	0	0	1	0	1	0	0	0	0	2
710	SERPING1	0	0	0	0	0	0	0	1	1	2
5274	SERPINI1	0	0	1	0	1	0	0	0	0	2
29950	SERTAD1	0	0	1	0	1	0	0	0	0	2
9792	SERTAD2	0	0	0	0	0	0	0	1	1	2
6421	SFPQ	0	0	0	0	0	0	0	1	1	2
8910	SGCE	1	0	0	0	0	0	0	0	1	2
6446	SGK1	0	0	1	0	0	0	1	0	0	2
10044	SH2D3C	0	0	1	0	1	0	0	0	0	2
85358	SHANK3	1	0	0	0	1	0	0	0	0	2
357	SHROOM2	0	0	0	0	0	0	0	1	1	2
57568	SIPA1L2	0	0	1	0	1	0	0	0	0	2
140885	SIRPA	0	0	0	0	0	0	0	1	1	2
10572	SIVA1	0	0	1	0	1	0	0	0	0	2
6563	SLC14A1	0	0	0	0	0	0	0	1	1	2
9187	SLC24A1	0	0	0	0	0	0	0	1	1	2
57419	SLC24A3	0	0	0	0	0	0	0	1	1	2
11000	SLC27A3	0	0	0	0	1	0	0	0	1	2
6515	SLC2A3	0	0	0	0	0	0	0	1	1	2
1318	SLC31A2	0	0	0	0	1	0	0	0	1	2
25800	SLC39A6	0	0	0	0	0	0	0	1	1	2
6533	SLC6A6	0	0	1	0	1	0	0	0	0	2
6597	SMARCA4	0	0	1	0	0	0	0	1	0	2
6604	SMARCD3	0	0	0	0	0	0	0	1	1	2
23347	SMCHD1	0	0	0	0	0	0	0	1	1	2
79086	SMIM7	0	0	0	0	0	0	0	1	1	2
6622	SNCA	0	0	0	0	0	0	0	1	1	2
9627	SNCAIP	0	0	1	0	1	0	0	0	0	2
6642	SNX1	0	0	0	0	0	0	0	1	1	2
9021	SOCS3	1	0	0	0	1	0	0	0	0	2
9655	SOCS5	0	0	0	0	1	0	0	0	1	2
6272	SORT1	0	0	0	0	0	0	0	1	1	2
50964	SOST	1	0	0	0	0	1	0	0	0	2
64321	SOX17	0	0	1	0	1	0	0	0	0	2
6672	SP100	0	0	0	0	0	0	0	1	1	2
81848	SPRY4	0	0	0	0	1	0	0	0	1	2
6709	SPTAN1	0	0	0	0	0	0	0	1	1	2
58472	SQRDL	0	0	0	0	0	0	0	1	1	2
23635	SSBP2	0	0	0	0	0	0	0	1	1	2
8082	SSPN	0	0	0	0	1	0	0	0	1	2
6750	SST	0	0	0	0	0	0	0	1	1	2
256435	ST6GALNAC3	0	0	0	0	1	1	0	0	0	2
6793	STK10	0	0	1	0	1	0	0	0	0	2
412	STS	0	0	0	0	0	0	0	1	1	2
51430	SUCO	0	0	0	0	0	0	0	1	1	2
23075	SWAP70	0	0	0	0	0	0	0	1	1	2
55638	SYBU	0	0	0	0	0	0	0	1	1	2
10579	TACC2	0	0	0	0	0	0	0	1	1	2
6886	TAL1	0	0	0	0	1	0	0	0	1	2
55617	TASP1	0	0	0	0	0	0	0	1	1	2
1155	TBCB	0	0	0	0	0	0	0	1	1	2
9519	TBPL1	0	0	0	0	0	0	1	0	1	2
140597	TCEAL2	0	0	0	0	0	0	0	1	1	2
6925	TCF4	0	0	0	0	0	0	0	1	1	2
7072	TIA1	0	0	0	1	0	0	0	1	0	2
7074	TIAM1	0	0	0	0	0	0	0	1	1	2
7075	TIE1	0	0	0	1	1	0	0	0	0	2
7077	TIMP2	0	0	0	0	1	0	0	0	1	2
64129	TINAGL1	0	0	0	0	1	0	1	0	0	2
83941	TM2D1	0	0	0	0	0	0	0	1	1	2
55002	TMCO3	0	0	0	0	0	0	0	1	1	2
23423	TMED3	0	0	0	0	0	0	0	1	1	2
23670	TMEM2	0	0	0	0	1	0	0	0	1	2
55076	TMEM45A	0	0	0	0	0	0	0	1	1	2
23585	TMEM50A	0	0	0	1	0	0	0	0	1	2
56937	TMEPAI	0	1	0	0	1	0	0	0	0	2
7111	TMOD1	0	0	0	0	0	0	0	1	1	2
29766	TMOD3	0	0	0	1	1	0	0	0	0	2
9168	TMSB10	1	0	0	0	0	0	0	0	1	2
7127	TNFAIP2	1	0	0	0	1	0	0	0	0	2
4982	TNFRSF11B	0	0	0	0	1	0	1	0	0	2
8658	TNKS	0	0	0	0	0	0	0	1	1	2
3842	TNPO1	0	0	0	0	0	0	0	1	1	2
9804	TOMM20	0	0	0	0	0	0	1	0	1	2
116447	TOP1MT	0	0	1	0	1	0	0	0	0	2
11073	TOPBP1	0	0	0	0	0	0	0	1	1	2
7162	TPBG	0	0	0	0	0	0	0	1	1	2
7163	TPD52	0	0	0	0	0	0	0	1	1	2
6434	TRA2B	0	0	0	0	0	0	1	0	1	2
7187	TRAF3	0	0	0	0	0	0	0	1	1	2
7188	TRAF5	0	0	0	0	0	0	0	1	1	2
9697	TRAM2	0	0	0	0	0	0	0	1	1	2
10346	TRIM22	0	0	0	0	0	0	0	1	1	2
7225	TRPC6	0	0	0	0	1	0	0	0	1	2
10098	TSPAN5	0	0	0	0	1	0	0	0	1	2
7102	TSPAN7	0	0	0	0	0	0	0	1	1	2
23270	TSPYL4	0	0	0	0	0	0	0	1	1	2
85453	TSPYL5	0	0	0	0	0	0	0	1	1	2
7846	TUBA1A	0	0	0	0	0	0	0	1	1	2
55000	TUG1	0	0	0	0	0	0	0	1	1	2
7991	TUSC3	0	0	0	0	0	0	0	1	1	2
7318	UBA7	1	0	0	0	0	0	0	0	1	2
55833	UBAP2	0	0	0	0	0	0	0	1	1	2
7329	UBE2I	0	0	0	0	0	0	0	1	1	2
7345	UCHL1	0	0	0	0	1	0	1	0	0	2
7357	UGCG	0	0	0	0	1	0	0	0	1	2
55757	UGGT2	0	0	0	0	0	0	0	1	1	2
219699	UNC5B	0	0	1	0	1	0	0	0	0	2
65109	UPF3B	0	0	0	0	0	0	0	1	1	2
83878	USHBP1	0	0	0	0	1	1	0	0	0	2
7398	USP1	0	0	0	0	0	0	0	1	1	2
10600	USP16	0	0	0	0	0	0	0	1	1	2
64854	USP46	0	0	0	0	0	0	0	1	1	2
6843	VAMP1	0	0	0	0	0	0	0	1	1	2
6844	VAMP2	0	0	0	0	1	0	0	1	0	2
8674	VAMP4	0	0	0	0	0	0	0	1	1	2
7716	VEZF1	0	0	0	0	1	0	0	0	1	2
50853	VILL	0	0	0	0	0	0	0	1	1	2
79001	VKORC1	0	0	0	0	0	0	0	1	1	2
55187	VPS13D	0	0	0	0	0	0	0	1	1	2
58189	WFDC1	0	0	0	0	1	0	0	0	1	2
11197	WIF1	0	0	1	0	1	0	0	0	0	2
8838	WISP3	0	0	0	0	0	0	0	1	1	2
55841	WWC3	0	0	0	0	0	0	0	1	1	2
11059	WWP1	0	0	0	0	0	0	0	1	1	2
64131	XYLT1	0	0	0	0	0	0	0	1	1	2
8531	YBX3	0	0	0	0	0	0	1	0	1	2
29066	ZC3H7A	0	0	0	0	0	0	0	1	1	2
79683	ZDHHC14	0	0	1	0	1	0	0	0	0	2
9839	ZEB2	0	0	0	0	0	0	0	1	1	2
23414	ZFPM2	0	0	0	0	0	0	0	1	1	2
9202	ZMYM4	0	0	0	0	0	0	0	1	1	2
7771	ZNF112	0	0	0	0	0	0	0	1	1	2
58500	ZNF250	0	0	0	0	0	1	0	0	1	2
91752	ZNF804A	0	0	0	0	0	0	0	1	1	2
4735	SEPT2	0	0	0	0	0	0	0	0	1	1
5413	SEPT5	0	0	0	0	1	0	0	0	0	1
23157	SEPT6	0	0	0	0	1	0	0	0	0	1
989	SEPT7	0	0	0	0	0	0	0	1	0	1
21	ABCA3	0	0	0	0	0	0	0	0	1	1
10347	ABCA7	0	0	0	0	1	0	0	0	0	1
10350	ABCA9	0	0	0	0	1	0	0	0	0	1
10057	ABCC5	0	0	0	0	1	0	0	0	0	1
10060	ABCC9	0	0	0	0	1	0	0	0	0	1
171586	ABHD3	0	0	0	0	0	0	0	0	1	1
79575	ABHD8	0	0	0	0	1	0	0	0	0	1
10006	ABI1	0	0	0	0	0	0	0	0	1	1
84448	ABLIM2	0	0	0	0	0	1	0	0	0	1
23527	ACAP2	0	0	0	0	0	0	0	0	1	1
64746	ACBD3	0	0	0	0	0	0	0	0	1	1
43	ACHE	0	0	0	0	1	0	0	0	0	1
23597	ACOT9	0	0	0	0	0	0	0	0	1	1
2181	ACSL3	0	0	0	0	0	0	0	0	1	1
51703	ACSL5	0	0	0	0	0	0	0	0	1	1
86	ACTL6A	0	0	0	0	0	0	0	0	1	1
55860	ACTR10	0	0	0	0	0	0	0	0	1	1
97	ACYP1	0	0	0	0	0	0	0	0	1	1
98	ACYP2	0	0	0	0	0	0	0	0	1	1
8038	ADAM12	0	0	0	0	1	0	0	0	0	1
8751	ADAM15	0	0	0	0	1	0	0	0	0	1
6868	ADAM17	0	0	0	0	0	0	0	0	1	1
8728	ADAM19	0	0	0	0	1	0	0	0	0	1
10863	ADAM28	0	0	0	0	0	0	0	0	1	1
8754	ADAM9	0	0	0	0	0	0	0	0	1	1
81792	ADAMTS12	0	0	0	0	1	0	0	0	0	1
9507	ADAMTS4	0	0	1	0	0	0	0	0	0	1
56999	ADAMTS9	0	1	0	0	0	0	0	0	0	1
104	ADARB1	0	0	0	0	0	0	0	0	1	1
113	ADCY7	0	0	0	0	0	0	0	0	1	1
118	ADD1	0	0	0	0	0	0	0	0	1	1
23394	ADNP	0	0	0	0	0	0	0	0	1	1
84890	ADO	0	0	0	0	0	0	0	0	1	1
157	ADRBK2	0	0	0	0	0	0	0	0	1	1
11047	ADRM1	0	0	0	0	0	0	0	0	1	1
165	AEBP1	0	0	0	0	1	0	0	0	0	1
166	AES	1	0	0	0	0	0	0	0	0	1
84632	AFAP1L2	0	0	0	0	1	0	0	0	0	1
55109	AGGF1	0	0	0	0	0	0	0	0	1	1
187	AGTRL1	0	1	0	0	0	0	0	0	0	1
83543	AIF1L	0	0	0	0	0	1	0	0	0	1
11215	AKAP11	0	0	0	0	0	0	0	0	1	1
9590	AKAP12	0	0	0	0	1	0	0	0	0	1
208	AKT2	0	0	0	0	1	0	0	0	0	1
8854	ALDH1A2	0	0	0	0	0	0	0	0	1	1
239	ALOX12	0	0	0	0	1	0	0	0	0	1
240	ALOX5	0	0	0	0	0	0	0	0	1	1
154810	AMOTL1	0	0	0	0	1	0	0	0	0	1
51421	AMOTL2	0	0	0	0	0	0	0	0	1	1
64682	ANAPC1	0	0	0	1	0	0	0	0	0	1
10393	ANAPC10	0	0	0	0	0	0	0	0	1	1
57037	ANKMY2	0	0	0	0	0	0	0	0	1	1
23253	ANKRD12	0	0	0	0	0	0	0	0	1	1
23243	ANKRD28	0	0	0	0	0	0	0	0	1	1
163782	ANKRD38	0	0	0	0	1	0	0	0	0	1
91526	ANKRD44	0	0	0	0	1	0	0	0	0	1
256949	ANKRD47	0	0	0	0	1	0	0	0	0	1
57182	ANKRD50	0	0	0	0	1	0	0	0	0	1
22881	ANKRD6	0	0	0	0	1	0	0	0	0	1
23294	ANKS1A	0	0	0	0	0	0	0	0	1	1
308	ANXA5	0	0	0	0	0	0	0	0	1	1
163	AP2B1	0	0	0	0	0	0	0	0	1	1
10947	AP3M2	0	0	0	0	0	0	0	0	1	1
1176	AP3S1	0	0	0	0	0	0	0	0	1	1
9179	AP4M1	0	0	0	0	0	0	1	0	0	1
11154	AP4S1	0	0	0	0	0	0	0	0	1	1
57136	APMAP	0	0	0	0	0	0	0	1	0	1
200315	APOBEC3A	0	0	0	0	0	0	0	0	1	1
60489	APOBEC3G	0	0	0	0	0	0	0	0	1	1
8542	APOL1	0	0	0	0	0	0	0	0	1	1
23780	APOL2	0	0	0	0	0	0	0	0	1	1
80833	APOL3	0	0	0	0	0	0	0	1	0	1
351	APP	0	0	0	0	0	0	1	0	0	1
10513	APPBP2	0	0	0	0	0	0	0	0	1	1
26060	APPL1	0	0	0	0	0	0	0	0	1	1
358	AQP1	0	0	0	0	0	1	0	0	0	1
372	ARCN1	0	0	0	0	0	0	0	0	1	1
10564	ARFGEF2	0	0	0	0	0	0	1	0	0	1
55082	ARGLU1	0	0	0	0	0	0	1	0	0	1
9938	ARHGAP25	0	0	0	0	0	0	0	0	1	1
9411	ARHGAP29	0	0	0	0	0	0	0	0	1	1
55160	ARHGEF10L	0	0	0	1	0	0	0	0	0	1
9828	ARHGEF17	0	0	0	0	1	0	0	0	0	1
51742	ARID4B	0	0	0	0	0	0	0	0	1	1
10865	ARID5A	0	0	0	0	1	0	0	0	0	1
84159	ARID5B	0	0	1	0	0	0	0	0	0	1
25820	ARIH1	0	0	0	0	0	0	0	0	1	1
10425	ARIH2	0	0	0	0	0	0	0	0	1	1
10550	ARL6IP5	0	0	1	0	0	0	0	0	0	1
219681	ARMC3	0	0	0	0	1	0	0	0	0	1
9823	ARMCX2	0	0	0	0	0	0	0	0	1	1
51566	ARMCX3	0	0	0	0	0	0	0	0	1	1
158947	ARMCX4	0	0	0	0	1	0	0	0	0	1
405	ARNT	0	0	0	0	0	0	0	0	1	1
10095	ARPC1B	0	0	0	0	1	0	0	0	0	1
10109	ARPC2	0	0	1	0	0	0	0	0	0	1
10092	ARPC5	0	0	0	0	0	0	0	0	1	1
10776	ARPP19	0	0	0	0	0	0	0	0	1	1
408	ARRB1	0	0	0	0	1	0	0	0	0	1
340485	ASAH3L	0	0	0	0	1	0	0	0	0	1
51665	ASB1	0	0	0	0	0	0	0	0	1	1
51008	ASCC1	0	0	0	0	0	0	0	0	1	1
84164	ASCC2	0	0	0	0	0	0	0	0	1	1
8623	ASMTL	0	0	0	0	0	0	0	0	1	1
444	ASPH	0	0	0	0	0	0	0	1	0	1
460	ASTN1	0	0	0	0	1	0	0	0	0	1
55252	ASXL2	0	0	0	0	0	0	0	0	1	1
9776	ATG13	0	0	0	0	0	0	0	0	1	1
64422	ATG3	0	0	0	0	0	0	0	0	1	1
9474	ATG5	0	0	0	0	0	0	0	0	1	1
472	ATM	0	0	0	0	0	0	0	1	0	1
23200	ATP11B	0	0	0	0	0	0	0	1	0	1
79572	ATP13A3	0	0	0	0	0	0	0	1	0	1
482	ATP1B2	0	0	0	0	1	0	0	0	0	1
489	ATP2A3	0	0	0	0	1	0	0	0	0	1
493	ATP2B4	0	0	0	0	0	0	0	0	1	1
10159	ATP6AP2	0	0	0	0	0	0	1	0	0	1
9550	ATP6V1G1	1	0	0	0	0	0	0	0	0	1
51761	ATP8A2	0	0	0	0	0	0	0	0	1	1
6310	ATXN1	0	0	0	0	0	0	0	0	1	1
25814	ATXN10	0	0	0	0	0	0	0	0	1	1
6314	ATXN7	0	0	0	0	0	0	0	0	1	1
79888	AYTL2	0	0	0	0	1	0	0	0	0	1
8706	B3GALNT1	0	0	0	0	0	0	0	0	1	1
8705	B3GALT4	0	0	0	0	0	0	0	0	1	1
9529	BAG5	0	0	0	0	0	0	0	0	1	1
7917	BAG6	0	0	0	0	0	0	0	0	1	1
29994	BAZ2B	0	0	0	0	0	0	0	1	0	1
55212	BBS7	0	0	0	0	0	0	0	0	1	1
55973	BCAP29	0	0	0	0	0	0	0	0	1	1
599	BCL2L2	0	0	0	0	0	0	0	0	1	1
255877	BCL6B	0	0	0	0	1	0	0	0	0	1
79365	BHLHE41	0	0	0	0	0	0	0	0	1	1
330	BIRC3	0	0	0	0	1	0	0	0	0	1
54739	BIRC4BP	0	0	0	0	1	0	0	0	0	1
644	BLVRA	0	0	0	0	0	0	0	0	1	1
8548	BLZF1	0	0	0	0	0	0	0	0	1	1
649	BMP1	0	0	0	0	0	0	0	0	1	1
168667	BMPER	0	0	0	0	1	0	0	0	0	1
657	BMPR1A	0	0	0	0	0	0	0	0	1	1
659	BMPR2	0	0	0	0	0	0	0	0	1	1
665	BNIP3L	1	0	0	0	0	0	0	0	0	1
91653	BOC	0	0	0	0	1	0	0	0	0	1
29117	BRD7	0	0	0	0	0	0	0	0	1	1
682	BSG	0	0	0	1	0	0	0	0	0	1
683	BST1	0	0	0	0	0	0	0	0	1	1
694	BTG1	0	0	0	0	0	0	1	0	0	1
10950	BTG3	0	0	0	0	0	0	0	0	1	1
11120	BTN2A1	0	0	0	0	0	0	0	0	1	1
10385	BTN2A2	0	0	0	0	0	0	0	0	1	1
11118	BTN3A2	0	0	0	0	0	0	0	0	1	1
10384	BTN3A3	0	0	0	0	0	0	0	0	1	1
8896	BUD31	0	0	0	0	0	0	0	0	1	1
11067	C10orf10	0	0	0	0	1	0	0	0	0	1
64115	C10orf54	0	0	0	0	1	0	0	0	0	1
747	C11orf11	0	0	0	0	1	0	0	0	0	1
10944	C11orf58	0	0	0	0	0	0	0	0	1	1
79864	C11orf63	0	0	0	0	0	0	0	0	1	1
51501	C11orf73	0	0	0	0	0	0	1	0	0	1
55196	C12orf35	0	1	0	0	0	0	0	0	0	1
64423	C14orf173	0	0	0	0	1	0	0	0	0	1
91828	C14orf73	0	0	0	0	1	0	0	0	0	1
56851	C15orf24	0	0	0	0	1	0	0	0	0	1
80262	C16orf70	0	0	0	0	1	0	0	0	0	1
146850	C17orf38	0	0	0	0	1	0	0	0	0	1
55337	C19orf66	0	0	0	0	0	0	0	0	1	1
29071	C1GALT1C1	0	0	0	0	0	0	0	0	1	1
79762	C1orf115	0	0	0	0	0	1	0	0	0	1
348487	C1orf117	0	1	0	0	0	0	0	0	0	1
84886	C1orf198	0	0	0	0	1	0	0	0	0	1
127703	C1orf216	0	0	0	0	0	0	0	0	1	1
79630	C1orf54	0	0	0	0	1	0	0	0	0	1
10882	C1QL1	0	0	0	0	0	1	0	0	0	1
114905	C1QTNF7	0	0	0	0	1	0	0	0	0	1
51279	C1RL	0	0	0	0	0	0	0	0	1	1
140710	C20orf117	0	0	0	0	1	0	0	0	0	1
83541	C20orf55	0	0	0	0	1	0	0	0	0	1
25966	C21orf25	0	0	0	0	1	0	0	0	0	1
54149	C21orf91	0	0	0	0	1	0	0	0	0	1
25829	C22orf5	0	0	0	0	1	0	0	0	0	1
26005	C2CD3	0	0	0	0	0	0	0	0	1	1
25927	C2orf32	0	0	0	0	1	0	0	0	0	1
388969	C2orf68	0	0	0	0	0	0	0	0	1	1
389119	C3orf54	0	0	0	0	1	0	0	0	0	1
205428	C3orf58	0	0	0	0	1	0	0	0	0	1
51313	C4orf18	0	1	0	0	0	0	0	0	0	1
79625	C4orf31	0	1	0	0	0	0	0	0	0	1
64417	C5orf28	0	0	0	0	0	0	0	0	1	1
134359	C5orf37	0	0	0	0	1	0	0	0	0	1
387263	C6orf120	0	0	0	0	0	0	0	0	1	1
9750	C6orf32	0	0	0	0	1	0	0	0	0	1
79632	C6orf60	0	0	0	0	1	0	0	0	0	1
56892	C8orf4	0	0	0	0	1	0	0	0	0	1
89958	C9orf140	0	0	0	0	1	0	0	0	0	1
286257	C9orf142	0	0	0	0	1	0	0	0	0	1
51531	C9orf156	0	0	0	0	0	0	0	1	0	1
375704	C9orf165	0	0	0	0	1	0	0	0	0	1
54863	C9orf167	0	0	0	0	1	0	0	0	0	1
158219	C9orf52	0	0	0	0	1	0	0	0	0	1
91768	CABLES1	0	0	0	0	1	0	0	0	0	1
8913	CACNA1G	0	0	0	0	1	0	0	0	0	1
9254	CACNA2D2	0	0	0	0	1	0	0	0	0	1
784	CACNB3	0	0	0	0	0	0	0	0	1	1
199731	CADM4	0	0	0	0	0	0	0	0	1	1
796	CALCA	0	0	0	0	1	0	0	0	0	1
801	CALM1	0	0	0	0	0	0	0	0	1	1
813	CALU	0	0	0	0	0	0	0	0	1	1
55832	CAND1	0	0	0	0	0	0	0	0	1	1
124583	CANT1	0	1	0	0	0	0	0	0	0	1
10487	CAP1	0	0	0	0	0	0	0	0	1	1
824	CAPN2	0	0	0	0	0	0	0	0	1	1
4076	CAPRIN1	0	0	0	0	0	0	0	0	1	1
23589	CARHSP1	0	0	0	0	1	0	0	0	0	1
834	CASP1	0	0	0	0	0	0	0	0	1	1
837	CASP4	0	0	0	0	0	0	0	0	1	1
9994	CASP8AP2	0	0	0	0	0	0	0	0	1	1
858	CAV2	0	0	0	0	0	0	0	0	1	1
10951	CBX1	0	0	0	0	0	0	0	0	1	1
11335	CBX3	0	0	0	0	0	0	0	0	1	1
883	CCBL1	0	0	0	0	0	0	0	0	1	1
55013	CCDC109B	0	0	0	0	0	0	0	0	1	1
83643	CCDC3	0	0	0	0	1	0	0	0	0	1
201134	CCDC46	0	0	0	0	1	0	0	0	0	1
51019	CCDC53	0	0	0	0	0	0	0	0	1	1
79780	CCDC82	0	0	0	0	1	0	0	0	0	1
11007	CCDC85B	0	0	0	0	1	0	0	0	0	1
60492	CCDC90B	0	0	0	0	0	0	0	0	1	1
6360	CCL16	1	0	0	0	0	0	0	0	0	1
894	CCND2	0	0	0	0	0	0	0	0	1	1
896	CCND3	0	0	0	0	0	0	0	0	1	1
23582	CCNDBP1	0	0	0	1	0	0	0	0	0	1
10983	CCNI	0	0	0	0	0	0	0	0	1	1
729230	CCR2	0	0	0	0	0	0	0	0	1	1
912	CD1D	0	0	0	0	1	0	0	0	0	1
100133941	CD24	0	0	0	1	0	0	0	0	0	1
57124	CD248	0	0	0	0	1	0	0	0	0	1
23607	CD2AP	0	0	0	0	0	0	0	0	1	1
948	CD36	1	0	0	0	0	0	0	0	0	1
952	CD38	0	0	0	0	1	0	0	0	0	1
958	CD40	0	0	0	0	1	0	0	0	0	1
960	CD44	0	0	0	0	0	0	0	0	1	1
4179	CD46	0	0	0	0	0	0	0	0	1	1
966	CD59	0	0	0	0	0	0	0	0	1	1
967	CD63	0	0	0	0	0	0	1	0	0	1
969	CD69	0	0	0	0	0	0	0	0	1	1
22918	CD93	0	0	0	0	1	0	0	0	0	1
4267	CD99	0	0	0	0	0	0	0	0	1	1
8872	CDC123	0	0	0	0	0	0	0	0	1	1
996	CDC27	0	0	0	0	0	0	0	0	1	1
11140	CDC37	0	0	0	0	0	0	1	0	0	1
51362	CDC40	0	0	0	0	0	0	0	0	1	1
8476	CDC42BPA	0	0	0	0	0	0	0	1	0	1
11135	CDC42EP1	0	0	0	0	1	0	0	0	0	1
23580	CDC42EP4	0	0	0	0	0	0	0	0	1	1
988	CDC5L	0	0	0	0	0	0	0	0	1	1
8317	CDC7	0	0	0	0	0	0	0	0	1	1
57514	CDGAP	0	0	0	0	1	0	0	0	0	1
1008	CDH10	0	0	0	0	0	0	0	0	1	1
1012	CDH13	0	0	0	0	0	0	0	0	1	1
1000	CDH2	0	0	0	0	1	0	0	0	0	1
8099	CDK2AP1	0	0	0	0	0	0	0	0	1	1
1026	CDKN1A	0	0	0	0	1	0	0	0	0	1
1039	CDR2	0	0	0	0	0	0	0	0	1	1
8760	CDS2	0	0	0	0	1	0	0	0	0	1
55573	CDV3	0	0	0	0	0	0	0	0	1	1
9425	CDYL	0	0	0	0	0	0	0	0	1	1
90273	CEACAM21	0	0	0	0	1	0	0	0	0	1
1052	CEBPD	0	0	0	0	1	0	0	0	0	1
51816	CECR1	0	0	0	0	0	0	0	0	1	1
1952	CELSR2	0	0	0	0	0	0	0	1	0	1
1060	CENPC	0	0	0	0	0	0	0	0	1	1
116984	CENTD1	0	0	0	0	1	0	0	0	0	1
64411	CENTD3	0	0	0	0	1	0	0	0	0	1
9859	CEP170	0	0	0	0	0	0	0	0	1	1
55125	CEP192	0	0	0	0	0	0	0	0	1	1
80184	CEP290	0	0	0	0	0	0	0	0	1	1
80254	CEP63	0	0	0	0	0	0	0	0	1	1
23177	CEP68	0	0	0	0	0	0	0	0	1	1
1071	CETP	0	0	0	0	0	0	0	0	1	1
25790	CFAP45	0	0	0	0	0	0	0	0	1	1
3078	CFHR1	0	0	0	0	0	0	0	0	1	1
3080	CFHR2	0	0	0	0	0	0	0	1	0	1
283489	CHAMP1	0	0	1	0	0	0	0	0	0	1
79145	CHCHD7	0	0	0	0	0	0	0	1	0	1
55636	CHD7	0	0	0	0	0	0	0	0	1	1
25978	CHMP2B	0	0	0	0	0	0	0	0	1	1
51652	CHMP3	0	0	0	0	0	0	0	0	1	1
29082	CHMP4A	0	0	0	0	0	0	0	0	1	1
1123	CHN1	0	0	0	0	0	0	0	0	1	1
91851	CHRDL1	0	0	0	0	0	0	0	0	1	1
23563	CHST5	0	0	0	0	0	0	0	0	1	1
23155	CLCC1	0	0	0	0	0	0	0	0	1	1
1182	CLCN3	0	0	0	0	0	0	0	0	1	1
24146	CLDN15	0	0	0	0	1	0	0	0	0	1
51267	CLEC1A	0	0	0	0	1	0	0	0	0	1
51266	CLEC1B	0	0	0	0	1	0	0	0	0	1
9976	CLEC2B	0	0	0	0	0	0	0	0	1	1
64581	CLEC7A	0	0	0	0	0	0	0	0	1	1
7461	CLIP2	0	0	0	0	1	0	0	0	0	1
1203	CLN5	0	0	0	0	0	0	0	0	1	1
1212	CLTB	0	0	0	0	1	0	0	0	0	1
152189	CMTM8	0	0	1	0	0	0	0	0	0	1
1258	CNGB1	1	0	0	0	0	0	0	0	0	1
4848	CNOT2	0	0	0	0	0	0	0	0	1	1
9337	CNOT8	0	0	0	0	0	0	0	0	1	1
1267	CNP	0	0	0	0	1	0	0	0	0	1
10466	COG5	0	0	0	0	0	0	0	0	1	1
1305	COL13A1	0	0	0	0	1	0	0	0	0	1
1282	COL4A1	0	0	0	0	0	0	0	0	1	1
1284	COL4A2	0	0	0	0	0	0	0	0	1	1
1288	COL4A6	0	0	0	0	0	0	0	0	1	1
1290	COL5A2	0	0	0	0	0	0	1	0	0	1
1294	COL7A1	0	0	0	0	0	0	0	0	1	1
1312	COMT	0	0	0	0	0	0	0	0	1	1
11316	COPE	0	0	0	1	0	0	0	0	0	1
51138	COPS4	0	0	0	0	0	0	0	0	1	1
50813	COPS7A	0	0	1	0	0	0	0	0	0	1
80219	COQ10B	0	0	1	0	0	0	0	0	0	1
1362	CPD	0	0	0	0	0	0	0	0	1	1
64506	CPEB1	0	0	0	0	0	0	0	0	1	1
1368	CPM	0	0	0	0	1	0	0	0	0	1
221184	CPNE2	0	0	0	0	1	0	0	0	0	1
64764	CREB3L2	0	0	0	0	0	0	0	0	1	1
58487	CREBZF	0	0	0	0	0	0	0	0	1	1
1390	CREM	0	0	0	0	0	0	0	1	0	1
1399	CRKL	0	0	0	0	0	0	0	0	1	1
64109	CRLF2	0	0	0	0	1	0	0	0	0	1
51379	CRLF3	0	0	0	0	0	0	0	0	1	1
200186	CRTC2	0	0	0	0	1	0	0	0	0	1
64784	CRTC3	0	0	0	0	1	0	0	0	0	1
9946	CRYZL1	0	0	0	0	0	0	0	0	1	1
27254	CSDC2	0	0	0	0	1	0	0	0	0	1
1439	CSF2RB	0	0	0	0	0	0	0	0	1	1
1452	CSNK1A1	0	0	0	0	0	0	0	0	1	1
1453	CSNK1D	0	0	0	0	0	0	0	1	0	1
1454	CSNK1E	0	0	0	0	0	0	0	0	1	1
1457	CSNK2A1	0	0	0	1	0	0	0	0	0	1
1459	CSNK2A2	0	0	0	0	0	0	0	0	1	1
1475	CSTA	0	0	0	0	0	0	0	0	1	1
1479	CSTF3	0	0	0	0	0	0	0	0	1	1
1488	CTBP2	0	0	0	0	0	0	0	0	1	1
10106	CTDSP2	0	0	0	1	0	0	0	0	0	1
1495	CTNNA1	0	0	0	0	0	0	0	0	1	1
1499	CTNNB1	0	0	0	1	0	0	0	0	0	1
56998	CTNNBIP1	0	0	0	0	0	0	0	0	1	1
1500	CTNND1	0	0	0	0	0	0	0	0	1	1
9646	CTR9	0	0	0	0	0	0	0	0	1	1
1508	CTSB	0	0	0	0	1	0	0	0	0	1
1514	CTSL	0	0	0	1	0	0	0	0	0	1
1520	CTSS	0	0	0	0	0	0	0	0	1	1
1515	CTSV	0	0	0	0	0	0	0	0	1	1
8450	CUL4B	0	0	0	0	0	0	0	0	1	1
1523	CUX1	0	0	0	0	0	0	0	0	1	1
1524	CX3CR1	0	0	0	0	0	0	0	0	1	1
1525	CXADR	0	0	0	0	0	0	0	0	1	1
6372	CXCL6	0	0	0	0	0	0	0	0	1	1
57007	CXCR7	0	0	0	0	1	0	0	0	0	1
55787	CXorf15	0	1	0	0	0	0	0	0	0	1
80777	CYB5B	0	0	0	0	0	0	0	0	1	1
51700	CYB5R2	0	0	0	0	0	0	0	0	1	1
23191	CYFIP1	0	0	0	0	0	0	0	0	1	1
1540	CYLD	0	0	0	0	0	0	0	0	1	1
1584	CYP11B1	0	1	0	0	0	0	0	0	0	1
57404	CYP20A1	0	0	0	0	1	0	0	0	0	1
1592	CYP26A1	0	0	0	0	1	0	0	0	0	1
1593	CYP27A1	0	0	0	0	1	0	0	0	0	1
27065	D4S234E	0	0	0	0	1	0	0	0	0	1
113189	D4ST1	0	0	0	0	1	0	0	0	0	1
55827	DCAF6	0	0	0	0	0	0	0	0	1	1
131566	DCBLD2	0	0	0	0	0	0	0	0	1	1
8642	DCHS1	0	0	0	0	1	0	0	0	0	1
1633	DCK	0	0	0	0	0	0	0	0	1	1
9937	DCLRE1A	0	0	0	0	1	0	0	0	0	1
167227	DCP2	0	0	0	0	0	0	0	0	1	1
10671	DCTN6	0	0	0	0	0	0	0	0	1	1
55208	DCUN1D2	0	0	0	0	0	0	0	0	1	1
10521	DDX17	0	0	0	1	0	0	0	0	0	1
9416	DDX23	0	0	0	0	0	0	0	0	1	1
57062	DDX24	0	0	0	0	0	0	0	0	1	1
11325	DDX42	0	0	0	0	0	0	0	0	1	1
9879	DDX46	0	0	0	0	0	0	1	0	0	1
51202	DDX47	0	0	0	0	0	0	0	0	1	1
54555	DDX49	0	0	1	0	0	0	0	0	0	1
79009	DDX50	0	0	0	0	0	0	0	0	1	1
55601	DDX60	0	0	0	0	0	0	0	0	1	1
8560	DEGS1	0	0	0	1	0	0	0	0	0	1
7913	DEK	0	0	0	0	0	0	0	0	1	1
27147	DENND2A	0	0	0	0	1	0	0	0	0	1
163259	DENND2C	0	0	0	0	1	0	0	0	0	1
79139	DERL1	0	0	0	1	0	0	0	0	0	1
1674	DES	0	0	0	0	1	0	0	0	0	1
51029	DESI2	0	0	0	0	0	0	0	0	1	1
160851	DGKH	0	0	0	0	1	0	0	0	0	1
8525	DGKZ	0	0	0	0	1	0	0	0	0	1
9249	DHRS3	0	0	0	0	0	0	0	0	1	1
51635	DHRS7	0	0	0	0	1	0	0	0	0	1
8449	DHX16	0	0	0	0	0	0	1	0	0	1
22907	DHX30	0	0	0	0	0	0	0	0	1	1
1660	DHX9	1	0	0	0	0	0	0	0	0	1
56616	DIABLO	0	0	0	1	0	0	0	0	0	1
1730	DIAPH2	0	0	0	0	0	0	0	0	1	1
1733	DIO1	0	0	0	0	0	0	1	0	0	1
23151	DIP	0	0	0	0	1	0	0	0	0	1
25851	DKFZP434B0	0	0	0	0	1	0	0	0	0	1
10395	DLC1	0	0	0	0	0	0	0	0	1	1
22839	DLGAP4	0	0	0	0	1	0	0	0	0	1
54567	DLL4	0	0	0	0	1	0	0	0	0	1
1760	DMPK	0	0	0	0	0	0	1	0	0	1
3301	DNAJA1	0	0	0	0	0	0	0	0	1	1
11080	DNAJB4	0	0	0	0	0	0	0	0	1	1
54431	DNAJC10	0	0	0	0	0	0	0	0	1	1
120526	DNAJC24	0	0	0	0	0	0	0	0	1	1
22826	DNAJC8	0	0	0	0	0	0	0	0	1	1
26010	DNAPTP6	0	0	0	0	1	0	0	0	0	1
1774	DNASE1L1	0	0	0	0	1	0	0	0	0	1
92737	DNER	1	0	0	0	0	0	0	0	0	1
1786	DNMT1	0	0	0	0	0	0	0	0	1	1
30836	DNTTIP2	0	0	0	0	0	0	0	0	1	1
139818	DOCK11	0	0	0	0	1	0	0	0	0	1
1795	DOCK3	0	0	0	0	0	0	1	0	0	1
80005	DOCK5	0	0	0	0	1	0	0	0	0	1
57572	DOCK6	0	0	0	0	0	0	0	0	1	1
81704	DOCK8	0	0	0	0	1	0	0	0	0	1
55715	DOK4	0	0	0	0	1	0	0	0	0	1
9980	DOPEY2	0	0	0	0	0	1	0	0	0	1
1801	DPH1	0	0	0	0	0	0	0	0	1	1
54878	DPP8	0	0	0	0	0	0	0	0	1	1
23333	DPY19L1	0	0	0	0	0	0	0	0	1	1
1806	DPYD	0	0	0	0	0	0	0	0	1	1
1810	DR1	0	0	0	0	0	0	0	0	1	1
55332	DRAM	0	0	0	0	1	0	0	0	0	1
55332	DRAM1	0	0	1	0	0	0	0	0	0	1
53820	DSCR6	0	0	0	0	1	0	0	0	0	1
29940	DSE	0	0	0	0	0	0	0	0	1	1
11034	DSTN	0	0	0	0	0	0	0	0	1	1
25778	DSTYK	0	0	0	0	0	0	0	0	1	1
11221	DUSP10	0	0	0	0	0	0	1	0	0	1
78986	DUSP26	0	0	0	0	1	0	0	0	0	1
1845	DUSP3	0	0	0	0	1	0	0	0	0	1
8655	DYNLL1	0	0	0	0	0	0	0	0	1	1
1859	DYRK1A	0	0	0	1	0	0	0	0	0	1
1869	E2F1	0	0	0	0	1	0	0	0	0	1
1893	ECM1	0	0	0	0	0	0	0	0	1	1
9695	EDEM1	0	0	0	0	1	0	0	0	0	1
1903	EDG3	0	0	0	0	1	0	0	0	0	1
8698	EDG6	0	0	0	0	1	0	0	0	0	1
8726	EED	0	0	0	0	0	0	0	0	1	1
1933	EEF1B2	0	0	0	0	0	0	1	0	0	1
9521	EEF1E1	0	0	0	0	0	0	0	0	1	1
9813	EFCAB14	0	0	0	0	0	0	0	0	1	1
79180	EFHD2	0	0	0	0	1	0	0	0	0	1
1950	EGF	0	0	0	0	1	0	0	0	0	1
1960	EGR3	0	0	0	0	0	0	0	1	0	1
23301	EHBP1	0	0	0	0	0	0	0	0	1	1
254102	EHBP1L1	0	0	0	0	1	0	0	0	0	1
10209	EIF1	0	0	0	0	0	0	1	0	0	1
9451	EIF2AK3	0	0	0	0	0	0	0	1	0	1
1965	EIF2S1	0	0	0	0	0	0	0	0	1	1
8661	EIF3A	0	0	0	0	0	0	1	0	0	1
8665	EIF3F	0	0	1	0	0	0	0	0	0	1
317649	EIF4E3	0	0	0	0	1	0	0	0	0	1
56478	EIF4ENIF1	0	0	0	0	0	0	0	0	1	1
1981	EIF4G1	0	0	0	0	0	0	1	0	0	1
1982	EIF4G2	1	0	0	0	0	0	0	0	0	1
9669	EIF5B	0	0	0	0	0	0	0	0	1	1
1997	ELF1	0	0	0	0	0	0	0	0	1	1
1998	ELF2	0	0	0	0	0	0	0	0	1	1
9844	ELMO1	0	0	0	0	1	0	0	0	0	1
6785	ELOVL4	0	0	0	0	0	0	0	0	1	1
60481	ELOVL5	0	0	0	0	0	0	0	0	1	1
64123	ELTD1	0	0	0	0	0	0	0	0	1	1
284361	EMC10	0	0	0	0	0	1	0	0	0	1
9694	EMC2	0	0	0	0	0	0	0	0	1	1
11117	EMILIN1	0	0	1	0	0	0	0	0	0	1
326342	EMR4	0	0	0	0	1	0	0	0	0	1
58478	ENOPH1	0	0	0	0	0	0	0	0	1	1
10495	ENOX2	0	0	0	0	0	0	0	0	1	1
285203	EOGT	0	0	0	0	0	0	0	0	1	1
57669	EPB41L5	0	0	0	0	0	0	0	0	1	1
1969	EPHA2	0	0	1	0	0	0	0	0	0	1
2047	EPHB1	0	0	0	0	1	0	0	0	0	1
2052	EPHX1	0	0	0	0	1	0	0	0	0	1
22905	EPN2	0	0	0	0	1	0	0	0	0	1
2057	EPOR	0	0	0	0	1	0	0	0	0	1
64167	ERAP2	0	0	0	0	0	0	0	0	1	1
55914	ERBB2IP	0	0	0	0	0	0	0	0	1	1
26059	ERC2	0	0	0	0	0	0	0	0	1	1
2073	ERCC5	0	0	0	0	0	0	0	0	1	1
51290	ERGIC2	0	0	0	0	0	0	0	0	1	1
157697	ERICH1	0	0	1	0	0	0	0	0	0	1
23071	ERP44	0	0	0	0	0	0	0	0	1	1
57612	ERV3-2	0	0	0	0	0	0	0	1	0	1
90952	ESAM	0	0	0	0	1	0	0	0	0	1
23344	ESYT1	0	0	0	0	0	0	0	0	1	1
2107	ETF1	0	0	0	0	0	0	0	0	1	1
2124	EVI2B	0	0	0	0	0	0	0	0	1	1
55763	EXOC1	0	0	0	0	0	0	0	0	1	1
149371	EXOC8	0	0	0	1	0	0	0	0	0	1
23086	EXPH5	0	0	0	0	0	0	0	0	1	1
2132	EXT2	0	0	0	0	0	0	0	0	1	1
7430	EZR	0	0	0	1	0	0	0	0	0	1
9002	F2RL3	0	0	0	0	1	0	0	0	0	1
2168	FABP1	0	0	0	0	0	1	0	0	0	1
2171	FABP5	0	0	0	0	0	0	0	0	1	1
729163	FABP5P2	0	0	0	0	0	0	0	0	1	1
728641	FABP5P7	0	0	0	0	0	0	0	0	1	1
3992	FADS1	0	0	0	0	0	0	0	0	1	1
8933	FAM127A	0	0	0	0	0	0	0	0	1	1
116496	FAM129A	0	0	0	0	0	0	0	0	1	1
54463	FAM134B	0	0	0	0	0	0	0	0	1	1
220965	FAM13C1	0	0	0	0	1	0	0	0	0	1
285596	FAM153A	0	0	0	0	0	0	0	0	1	1
202134	FAM153B	0	0	0	0	0	0	0	0	1	1
653316	FAM153C	0	0	0	0	0	0	0	0	1	1
84734	FAM167B	0	0	1	0	0	0	0	0	0	1
23201	FAM168A	0	0	0	0	0	0	0	0	1	1
80011	FAM192A	0	0	0	0	0	0	0	0	1	1
54942	FAM206A	0	0	1	0	0	0	0	0	0	1
23272	FAM208A	0	0	0	0	0	0	0	0	1	1
56975	FAM20C	0	0	0	0	0	1	0	0	0	1
131583	FAM43A	0	0	1	0	0	0	0	0	0	1
55603	FAM46A	0	0	0	0	0	0	0	0	1	1
169966	FAM46D	1	0	0	0	0	0	0	0	0	1
81553	FAM49A	0	0	0	0	1	0	0	0	0	1
9130	FAM50A	0	0	0	0	0	0	0	0	1	1
23344	FAM62A	0	0	0	0	1	0	0	0	0	1
375061	FAM89A	0	1	0	0	0	0	0	0	0	1
10160	FARP1	0	0	0	0	0	1	0	0	0	1
9855	FARP2	0	0	0	0	0	0	0	0	1	1
355	FAS	0	0	0	0	1	0	0	0	0	1
79633	FAT4	0	0	0	0	0	0	0	1	0	1
10826	FAXDC2	0	0	0	0	0	0	0	0	1	1
25827	FBXL2	0	0	0	0	0	0	0	0	1	1
26232	FBXO2	0	0	0	0	0	0	0	0	1	1
23014	FBXO21	0	0	0	0	0	0	0	0	1	1
26273	FBXO3	0	0	0	0	0	0	0	0	1	1
84085	FBXO30	0	0	0	0	0	0	1	0	0	1
26270	FBXO6	0	0	0	0	1	0	0	0	0	1
26268	FBXO9	0	0	0	0	0	0	0	0	1	1
2215	FCGR3B	0	0	0	0	0	0	0	0	1	1
2219	FCN1	0	0	0	0	0	0	0	0	1	1
2242	FES	0	0	0	0	1	0	0	0	0	1
55785	FGD6	0	0	0	0	1	0	0	0	0	1
2258	FGF13	0	0	0	0	0	0	0	0	1	1
2260	FGFR1	0	0	0	0	0	0	0	0	1	1
2264	FGFR4	0	0	0	0	0	0	0	0	1	1
2268	FGR	0	0	0	0	0	0	0	0	1	1
29109	FHOD1	0	0	1	0	0	0	0	0	0	1
9896	FIG4	0	0	0	0	0	0	0	0	1	1
27145	FILIP1	0	0	0	0	1	0	0	0	0	1
81608	FIP1L1	0	0	0	0	0	0	0	0	1	1
60681	FKBP10	0	0	0	0	1	0	0	0	0	1
2281	FKBP1B	0	0	0	0	0	0	0	0	1	1
2314	FLII	0	0	1	0	0	0	0	0	0	1
80221	FLJ20920	0	1	0	0	0	0	0	0	0	1
127703	FLJ38984	0	0	0	0	1	0	0	0	0	1
353116	FLJ39378	0	0	0	0	1	0	0	0	0	1
2318	FLNC	0	0	0	0	0	0	0	0	1	1
56776	FMN2	1	0	0	0	0	0	0	0	0	1
23360	FNBP4	0	0	0	0	0	0	0	0	1	1
64778	FNDC3B	0	0	0	0	0	0	0	0	1	1
54914	FOCAD	0	0	0	0	0	0	0	0	1	1
10023	FRAT1	0	0	0	0	0	0	0	0	1	1
2483	FRG1	0	0	0	0	0	0	0	0	1	1
79981	FRMD1	0	0	0	0	0	0	0	0	1	1
2512	FTL	0	0	0	0	0	0	1	0	0	1
84750	FUT10	0	0	0	0	1	0	0	0	0	1
5348	FXYD1	0	0	0	0	0	0	0	0	1	1
79443	FYCO1	0	0	0	0	0	0	0	0	1	1
50486	G0S2	0	0	0	0	0	0	0	0	1	1
11345	GABARAPL2	0	0	0	0	0	0	0	0	1	1
2550	GABBR1	0	0	0	0	0	0	1	0	0	1
2560	GABRB1	0	0	0	0	1	0	0	0	0	1
4616	GADD45B	1	0	0	0	0	0	0	0	0	1
2597	GAPDH	0	0	0	0	0	0	1	0	0	1
2620	GAS2	0	0	0	0	0	0	0	0	1	1
10634	GAS2L1	0	0	0	0	0	0	0	0	1	1
2621	GAS6	0	0	0	0	0	0	0	0	1	1
2625	GATA3	0	0	0	0	1	0	0	0	0	1
140628	GATA5	0	0	0	0	1	0	0	0	0	1
54815	GATAD2A	0	0	0	0	1	0	0	0	0	1
2633	GBP1	0	0	0	0	0	0	0	0	1	1
2634	GBP2	0	0	0	0	0	0	0	0	1	1
145781	Gcom1	0	0	0	0	1	0	0	0	0	1
145781	GCOM1	0	0	0	0	0	0	0	0	1	1
2662	GDF10	0	0	0	0	1	0	0	0	0	1
81544	GDPD5	0	0	0	0	1	0	0	0	0	1
8987	GENX-3414	0	0	0	0	1	0	0	0	0	1
54438	GFOD1	0	0	0	0	0	0	0	0	1	1
81577	GFOD2	0	0	0	0	1	0	0	0	0	1
9453	GGPS1	0	0	0	0	0	0	0	0	1	1
2687	GGTLA1	0	0	0	0	1	0	0	0	0	1
170575	GIMAP1	0	0	0	0	1	0	0	0	0	1
155038	GIMAP8	0	0	1	0	0	0	0	0	0	1
9815	GIT2	0	0	0	0	1	0	0	0	0	1
2700	GJA3	0	0	0	0	1	0	0	0	0	1
55830	GLT8D1	0	0	0	0	0	0	0	0	1	1
2764	GMFB	0	0	0	0	0	0	0	0	1	1
2773	GNAI3	0	0	0	0	0	0	0	0	1	1
2776	GNAQ	0	0	0	0	1	0	0	0	0	1
2778	GNAS	0	0	0	0	0	0	0	0	1	1
10399	GNB2L1	0	0	0	0	0	0	1	0	0	1
59345	GNB4	0	0	0	0	1	0	0	0	0	1
10020	GNE	0	0	0	0	0	0	0	0	1	1
2793	GNGT2	0	0	0	0	1	0	0	0	0	1
29889	GNL2	0	0	0	0	0	0	0	0	1	1
2801	GOLGA2	0	0	0	0	0	0	0	0	1	1
2802	GOLGA3	0	0	0	0	0	0	0	0	1	1
9950	GOLGA5	0	0	0	0	0	0	0	0	1	1
51280	GOLPH2	0	0	0	0	1	0	0	0	0	1
27333	GOLPH4	0	0	0	0	1	0	0	0	0	1
23131	GPATCH8	0	0	0	0	0	0	0	0	1	1
60313	GPBP1L1	0	0	0	1	0	0	0	0	0	1
2817	GPC1	0	0	0	0	1	0	0	0	0	1
338328	GPIHBP1	0	0	1	0	0	0	0	0	0	1
57720	GPR107	0	0	0	0	0	0	0	0	1	1
115330	GPR146	0	0	0	0	1	0	0	0	0	1
23432	GPR161	0	0	0	0	0	0	0	0	1	1
2846	GPR23	0	0	0	0	1	0	0	0	0	1
2828	GPR4	0	0	0	0	1	0	0	0	0	1
10750	GRAP	0	0	0	0	1	0	0	0	0	1
160622	GRASP	0	0	0	0	1	0	0	0	0	1
9380	GRHPR	0	0	0	0	0	0	1	0	0	1
79792	GSDMDC1	0	0	0	0	1	0	0	0	0	1
2934	GSN	0	0	0	0	0	0	0	1	0	1
23708	GSPT2	0	0	0	0	0	0	0	0	1	1
2941	GSTA4	0	0	0	0	0	0	0	0	1	1
2958	GTF2A2	0	0	0	0	0	0	0	0	1	1
2959	GTF2B	0	0	0	0	0	0	0	0	1	1
2960	GTF2E1	0	0	0	0	0	0	0	0	1	1
2962	GTF2F1	0	0	0	0	0	0	0	0	1	1
9567	GTPBP1	0	0	0	0	0	0	0	0	1	1
23560	GTPBP4	0	0	0	0	0	0	0	0	1	1
3005	H1F0	0	0	0	0	0	0	0	1	0	1
94239	H2AFV	0	0	0	0	0	0	0	0	1	1
54145	H2BFS	0	0	0	0	0	0	0	1	0	1
3020	H3F3A	0	0	0	0	0	0	0	0	1	1
3021	H3F3B	0	0	0	0	0	0	0	0	1	1
3032	HADHB	0	0	0	1	0	0	0	0	0	1
1404	HAPLN1	0	0	0	0	1	0	0	0	0	1
79441	HAUS3	0	0	0	0	0	0	0	0	1	1
54801	HAUS6	0	0	1	0	0	0	0	0	0	1
3040	HBA2	0	0	0	0	0	0	1	0	0	1
3043	HBB	0	0	0	0	0	0	1	0	0	1
1839	HBEGF	0	0	0	0	0	0	0	1	0	1
81532	HCCA2	0	0	0	0	1	0	0	0	0	1
3059	HCLS1	0	0	0	0	0	0	0	0	1	1
10866	HCP5	0	0	0	0	0	0	0	0	1	1
3065	HDAC1	0	0	0	0	0	0	0	0	1	1
10014	HDAC5	0	0	0	0	0	0	0	0	1	1
51564	HDAC7A	0	0	0	0	1	0	0	0	0	1
9734	HDAC9	0	0	0	0	0	0	0	0	1	1
84717	HDGF2	0	0	0	0	1	0	0	0	0	1
55127	HEATR1	0	0	0	0	0	0	0	0	1	1
50865	HEBP1	0	0	0	0	0	0	0	0	1	1
51696	HECA	0	0	0	0	0	0	0	0	1	1
143279	HECTD2	0	0	0	0	1	0	0	0	0	1
55008	HERC6	0	0	0	0	0	0	0	0	1	1
55502	HES6	0	0	0	1	0	0	0	0	0	1
3074	HEXB	0	0	0	0	0	0	0	0	1	1
23462	HEY1	0	0	0	0	1	0	0	0	0	1
23493	HEY2	0	0	0	0	1	0	0	0	0	1
55733	HHAT	0	0	0	0	1	0	0	0	0	1
29923	HIG2	0	0	0	0	1	0	0	0	0	1
3092	HIP1	0	0	0	0	1	0	0	0	0	1
204851	HIPK1	0	0	0	1	0	0	0	0	0	1
8479	HIRIP3	0	0	0	0	0	0	0	0	1	1
3098	HK1	0	0	0	0	0	0	0	0	1	1
3108	HLA-DMA	0	0	0	0	0	0	0	0	1	1
3115	HLA-DPB1	0	0	0	0	0	0	0	0	1	1
3119	HLA-DQB1	0	0	0	0	0	0	0	0	1	1
3124	HLA-DRB2	0	0	0	0	0	0	0	0	1	1
3125	HLA-DRB3	0	0	0	0	0	0	0	0	1	1
3126	HLA-DRB4	0	0	0	0	0	0	0	0	1	1
3127	HLA-DRB5	0	0	0	0	0	0	0	0	1	1
3134	HLA-F	0	0	0	0	0	0	0	0	1	1
3135	HLA-G	0	0	0	0	0	0	0	0	1	1
6596	HLTF	0	0	0	0	0	0	0	0	1	1
3142	HLX1	0	0	0	0	1	0	0	0	0	1
79618	HMBOX1	0	0	0	0	0	0	0	0	1	1
10363	HMG20A	0	0	0	0	0	0	0	0	1	1
3150	HMGN1	0	0	0	0	0	0	0	0	1	1
10473	HMGN4	0	0	0	0	0	0	0	0	1	1
10042	HMGXB4	0	0	0	0	0	0	0	0	1	1
23526	HMHA1	0	0	0	0	0	0	0	0	1	1
3181	HNRNPA2B1	0	0	0	0	0	0	0	0	1	1
3183	HNRNPC	0	0	0	0	0	0	0	0	1	1
9987	HNRNPDL	0	0	0	0	0	0	0	0	1	1
3189	HNRNPH3	0	0	0	0	0	0	0	0	1	1
3190	HNRNPK	0	0	0	0	0	0	1	0	0	1
4670	HNRNPM	0	0	0	0	0	0	0	0	1	1
10236	HNRNPR	0	0	0	0	0	0	0	0	1	1
84525	HOP	0	0	0	0	1	0	0	0	0	1
84525	HOPX	0	0	0	0	0	0	0	0	1	1
3200	HOXA3	0	0	0	0	0	0	1	0	0	1
3204	HOXA7	0	0	0	0	0	1	0	0	0	1
3205	HOXA9	0	0	0	0	0	0	0	0	1	1
3221	HOXC4	0	0	0	0	1	0	0	0	0	1
3231	HOXD1	0	0	0	0	0	0	0	0	1	1
3248	HPGD	0	0	0	0	0	0	0	0	1	1
3250	HPR	0	0	0	0	1	0	0	0	0	1
3251	HPRT1	0	0	0	0	0	0	0	0	1	1
9653	HS2ST1	0	0	0	0	0	0	0	0	1	1
9957	HS3ST1	0	0	0	0	1	0	0	0	0	1
9953	HS3ST3B1	0	1	0	0	0	0	0	0	0	1
84263	HSDL2	0	0	0	0	0	0	1	0	0	1
3326	HSP90AB1	0	0	0	1	0	0	0	0	0	1
116835	HSPA12B	0	0	0	0	1	0	0	0	0	1
6782	HSPA13	0	0	0	0	0	0	0	0	1	1
3303	HSPA1A	0	0	0	0	0	0	0	0	1	1
3304	HSPA1B	0	0	0	0	0	0	0	0	1	1
3309	HSPA5	0	0	0	0	0	0	0	0	1	1
29094	HSPC159	0	0	0	0	1	0	0	0	0	1
10553	HTATIP2	0	0	0	0	0	0	0	0	1	1
27336	HTATSF1	0	0	0	0	0	0	0	0	1	1
8692	HYAL2	0	0	0	0	0	0	0	0	1	1
3376	IARS	0	0	0	0	0	0	0	0	1	1
255488	IBRDC2	0	0	0	0	1	0	0	0	0	1
3383	ICAM1	0	0	0	0	0	0	0	0	1	1
23379	ICE1	0	0	0	0	0	0	0	0	1	1
79664	ICE2	0	0	0	0	0	0	0	0	1	1
3423	IDS	0	0	0	0	0	0	0	0	1	1
9592	IER2	0	0	0	0	0	0	1	0	0	1
8870	IER3	1	0	0	0	0	0	0	0	0	1
25900	IFFO1	0	0	0	0	0	0	0	0	1	1
10964	IFI44L	0	0	0	0	0	0	0	0	1	1
64135	IFIH1	0	0	0	0	0	0	0	0	1	1
3434	IFIT1	0	0	0	0	0	0	0	0	1	1
24138	IFIT5	0	0	0	0	0	0	0	0	1	1
3455	IFNAR2	0	0	0	0	0	0	1	0	0	1
3459	IFNGR1	0	0	0	0	0	0	0	0	1	1
3482	IGF2R	0	0	0	0	0	0	1	0	0	1
3487	IGFBP4	0	0	0	0	0	0	1	0	0	1
3550	IK	0	0	0	0	0	0	0	0	1	1
8518	IKBKAP	0	0	0	0	0	0	0	0	1	1
3590	IL11RA	0	0	0	0	0	0	0	0	1	1
3600	IL15	0	0	0	0	0	0	0	0	1	1
3606	IL18	0	0	0	0	1	0	0	0	0	1
3554	IL1R1	0	0	0	0	0	0	0	0	1	1
9466	IL27RA	0	0	0	0	0	0	0	0	1	1
3561	IL2RG	0	0	0	0	1	0	0	0	0	1
3566	IL4R	0	0	0	0	0	0	0	0	1	1
3569	IL6	0	0	0	0	1	0	0	0	0	1
3608	ILF2	0	0	0	0	1	0	0	0	0	1
3611	ILK	0	0	0	0	0	0	0	0	1	1
55272	IMP3	0	0	1	0	0	0	0	0	0	1
3614	IMPDH1	0	0	0	0	1	0	0	0	0	1
3625	INHBB	0	0	0	0	1	0	0	0	0	1
3632	INPP5A	0	0	0	0	1	0	0	0	0	1
3635	INPP5D	0	0	0	0	1	0	0	0	0	1
57117	INTS12	0	0	0	0	0	0	0	0	1	1
55656	INTS8	0	0	0	0	0	0	0	0	1	1
51194	IPO11	0	0	0	0	1	0	0	0	0	1
11213	IRAK3	0	0	0	0	0	0	0	0	1	1
51477	ISYNA1	0	0	0	0	0	0	1	0	0	1
81533	ITFG1	0	0	0	0	0	0	0	0	1	1
3672	ITGA1	0	0	0	0	0	1	0	0	0	1
3678	ITGA5	0	0	0	0	1	0	0	0	0	1
3680	ITGA9	0	0	0	0	1	0	0	0	0	1
3684	ITGAM	0	0	0	0	0	0	0	0	1	1
23421	ITGB3BP	0	0	0	0	0	0	0	0	1	1
9358	ITGBL1	0	0	0	0	0	0	0	0	1	1
81618	ITM2C	0	0	0	1	0	0	0	0	0	1
3710	ITPR3	0	0	0	0	1	0	0	0	0	1
3714	JAG2	0	0	0	0	1	0	0	0	0	1
3716	JAK1	0	0	0	0	0	0	0	0	1	1
3717	JAK2	0	0	0	0	0	0	0	0	1	1
9832	JAKMIP2	0	0	0	0	0	0	0	0	1	1
83700	JAM3	0	0	0	0	0	0	0	0	1	1
9929	JOSD1	0	0	0	0	0	0	0	0	1	1
3725	JUN	0	0	0	1	0	0	0	0	0	1
3726	JUNB	0	0	1	0	0	0	0	0	0	1
163782	KANK4	0	0	0	1	0	0	0	0	0	1
7994	KAT6A	0	0	0	0	0	0	0	0	1	1
84148	KAT8	0	0	0	0	0	0	0	0	1	1
55709	KBTBD4	0	0	0	0	0	0	0	0	1	1
26251	KCNG2	0	0	1	0	0	0	0	0	0	1
23416	KCNH3	0	0	0	0	0	1	0	0	0	1
3764	KCNJ8	0	0	0	0	1	0	0	0	0	1
83892	KCTD10	0	0	0	0	1	0	0	0	0	1
115207	KCTD12	0	0	0	0	0	0	0	0	1	1
222658	KCTD20	0	0	0	0	1	0	0	0	0	1
54793	KCTD9	0	0	0	0	0	0	0	0	1	1
79070	KDELC1	0	0	0	0	0	0	0	0	1	1
55818	KDM3A	0	0	0	0	0	0	0	0	1	1
23081	KDM4C	0	0	0	0	0	0	0	0	1	1
7403	KDM6A	0	0	1	0	0	0	0	0	0	1
10657	KHDRBS1	0	0	0	0	0	0	1	0	0	1
9768	KIAA0101	0	0	0	0	0	0	0	0	1	1
9766	KIAA0247	0	0	0	0	0	0	0	0	1	1
9827	KIAA0258	0	0	0	0	1	0	0	0	0	1
9764	KIAA0513	0	0	0	0	1	0	0	0	0	1
23255	KIAA0802	0	0	0	0	1	0	0	0	0	1
55704	KIAA1212	0	0	0	0	1	0	0	0	0	1
27143	KIAA1274	0	0	0	0	1	0	0	0	0	1
26128	KIAA1279	0	0	0	0	0	0	0	0	1	1
55196	KIAA1551	0	0	0	0	0	0	0	0	1	1
57700	KIAA1600	0	0	0	0	1	0	0	0	0	1
85450	KIAA1754	0	0	0	0	1	0	0	0	0	1
165215	KIAA1946	0	0	0	0	1	0	0	0	0	1
170954	KIAA1949	0	0	0	0	1	0	0	0	0	1
79834	KIAA2002	0	0	0	0	1	0	0	0	0	1
57498	KIDINS220	0	0	0	0	0	0	0	0	1	1
55614	KIF16B	0	0	0	0	0	0	0	0	1	1
23095	KIF1B	0	0	0	0	1	0	0	0	0	1
3796	KIF2A	0	0	0	0	0	0	0	0	1	1
3799	KIF5B	0	0	0	0	0	0	0	0	1	1
22944	KIN	0	0	0	0	0	0	0	0	1	1
55243	KIRREL	0	0	0	0	0	0	0	0	1	1
4254	KITLG	0	0	0	0	1	0	0	0	0	1
51621	KLF13	0	0	0	0	1	0	0	0	0	1
23276	KLHL18	0	0	0	0	0	0	0	0	1	1
55958	KLHL9	0	0	0	0	0	0	0	0	1	1
354	KLK3	0	1	0	0	0	0	0	0	0	1
9622	KLK4	0	1	0	0	0	0	0	0	0	1
11202	KLK8	0	0	0	0	1	0	0	0	0	1
3831	KNS2	0	0	0	0	1	0	0	0	0	1
3836	KPNA1	0	0	0	0	0	0	0	0	1	1
3838	KPNA2	0	0	0	0	0	0	0	0	1	1
23633	KPNA6	0	0	0	0	0	0	0	0	1	1
51315	KRCC1	0	0	0	0	0	0	0	0	1	1
83999	KREMEN1	0	0	0	0	1	0	0	0	0	1
8844	KSR1	0	0	0	0	1	0	0	0	0	1
3895	KTN1	0	0	0	0	0	0	0	0	1	1
26013	L3MBTL1	0	0	0	0	0	0	0	0	1	1
3911	LAMA5	0	0	0	0	0	0	0	0	1	1
3915	LAMC1	0	0	0	0	0	0	0	0	1	1
3920	LAMP2	0	0	0	0	0	0	0	0	1	1
24141	LAMP5	0	0	0	0	0	0	0	0	1	1
10314	LANCL1	0	0	0	0	0	0	0	0	1	1
7805	LAPTM5	0	0	0	0	0	0	0	0	1	1
51574	LARP7	0	0	0	0	0	0	0	0	1	1
26524	LATS2	0	0	0	0	1	0	0	0	0	1
3930	LBR	0	0	0	0	0	0	1	0	0	1
26119	LDLRAP1	0	0	0	0	1	0	0	0	0	1
23592	LEMD3	0	0	0	0	0	0	0	0	1	1
64175	LEPRE1	0	0	0	0	0	0	0	0	1	1
10536	LEPREL2	0	0	0	0	1	0	0	0	0	1
9211	LGI1	0	0	0	0	1	0	0	0	0	1
22998	LIMCH1	0	0	0	0	0	0	0	0	1	1
3987	LIMS1	0	0	0	0	0	0	0	0	1	1
266655	LINC00094	0	0	0	0	0	0	0	0	1	1
84856	LINC00839	0	0	0	0	0	1	0	0	0	1
84894	LINGO1	0	0	0	0	0	1	0	0	0	1
3988	LIPA	0	0	0	0	0	0	0	0	1	1
84823	LMNB2	0	0	0	0	1	0	0	0	0	1
4004	LMO1	0	0	0	0	1	0	0	0	0	1
4008	LMO7	0	0	1	0	0	0	0	0	0	1
286191	LOC286191	0	1	0	0	0	0	0	0	0	1
387934	LOC387934	0	0	0	0	1	0	0	0	0	1
653464	LOC653464	0	1	0	0	0	0	0	0	0	1
653560	LOC653560	0	0	0	0	1	0	0	0	0	1
653653	LOC653653	0	0	0	0	1	0	0	0	0	1
728198	LOC728198	0	0	0	0	1	0	0	0	0	1
729533	LOC729533	0	0	0	0	1	0	0	0	0	1
729871	LOC729871	0	0	0	0	1	0	0	0	0	1
83752	LONP2	0	0	0	0	0	0	0	0	1	1
4014	LOR	0	0	0	0	1	0	0	0	0	1
4017	LOXL2	0	0	1	0	0	0	0	0	0	1
84695	LOXL3	0	0	0	0	1	0	0	0	0	1
10161	LPAR6	0	0	0	0	0	0	0	0	1	1
79888	LPCAT1	0	0	0	0	0	0	0	0	1	1
23175	LPIN1	0	0	0	0	0	0	0	0	1	1
9663	LPIN2	0	0	0	0	1	0	0	0	0	1
23143	LRCH1	0	0	0	0	1	0	0	0	0	1
26018	LRIG1	0	0	0	0	0	0	0	0	1	1
26020	LRP10	0	0	0	0	0	0	0	0	1	1
131578	LRRC15	0	0	0	0	1	0	0	0	0	1
10234	LRRC17	0	0	0	0	0	0	0	0	1	1
2615	LRRC32	0	0	0	0	0	1	0	0	0	1
375387	LRRC33	0	0	0	0	1	0	0	0	0	1
474170	LRRC37A2	0	0	0	0	0	0	0	0	1	1
116135	LRRC3B	0	0	0	0	1	0	0	0	0	1
84230	LRRC8C	0	0	0	0	1	0	0	0	0	1
26065	LSM14A	0	0	0	0	0	0	0	0	1	1
51691	LSM8	0	0	0	0	1	0	0	0	0	1
56925	LXN	0	0	0	0	0	0	0	0	1	1
4061	LY6E	0	0	0	0	0	0	1	0	0	1
4065	LY75	0	0	0	0	0	0	0	0	1	1
23643	LY96	0	0	0	0	0	0	0	0	1	1
54551	MAGEL2	0	0	0	0	0	0	0	0	1	1
378938	MALAT1	0	1	0	0	0	0	0	0	0	1
10892	MALT1	0	0	0	0	0	0	0	0	1	1
256691	MAMDC2	0	0	0	0	1	0	0	0	0	1
9794	MAML1	0	0	0	0	1	0	0	0	0	1
4121	MAN1A1	0	0	0	0	1	0	0	0	0	1
10905	MAN1A2	0	0	0	0	0	0	0	0	1	1
57134	MAN1C1	0	0	0	0	1	0	0	0	0	1
4122	MAN2A2	0	0	0	0	0	0	0	0	1	1
23324	MAN2B2	0	0	0	0	0	0	0	0	1	1
4123	MAN2C1	1	0	0	0	0	0	0	0	0	1
4126	MANBA	0	0	0	0	0	0	0	0	1	1
4128	MAOA	0	0	0	1	0	0	0	0	0	1
81631	MAP1LC3B	0	0	0	0	0	0	0	0	1	1
9064	MAP3K6	0	0	0	0	0	0	0	0	1	1
6885	MAP3K7	0	0	0	0	0	0	0	0	1	1
1326	MAP3K8	0	0	0	0	1	0	0	0	0	1
5871	MAP4K2	0	0	0	0	1	0	0	0	0	1
8491	MAP4K3	0	0	0	0	0	0	0	0	1	1
11183	MAP4K5	0	0	0	0	0	0	0	0	1	1
4135	MAP6	0	0	0	0	0	1	0	0	0	1
55700	MAP7D1	0	0	0	0	1	0	0	0	0	1
79884	MAP9	0	0	0	0	0	0	0	0	1	1
5600	MAPK11	0	0	0	0	1	0	0	0	0	1
22919	MAPRE1	0	0	0	0	0	0	0	0	1	1
10982	MAPRE2	0	0	0	0	0	0	0	0	1	1
4137	MAPT	0	0	1	0	0	0	0	0	0	1
65108	MARCKSL1	0	0	0	0	0	0	0	1	0	1
4139	MARK1	0	0	0	0	1	0	0	0	0	1
57787	MARK4	0	0	0	0	1	0	0	0	0	1
4148	MATN3	0	0	0	0	0	0	0	0	1	1
9782	MATR3	0	0	0	0	0	0	0	0	1	1
4152	MBD1	0	0	0	0	0	0	0	0	1	1
8932	MBD2	0	0	0	0	0	0	0	0	1	1
8930	MBD4	0	0	0	0	0	0	0	0	1	1
10150	MBNL2	0	0	0	0	0	0	0	0	1	1
55796	MBNL3	0	0	0	0	1	0	0	0	0	1
129642	MBOAT2	0	0	0	0	0	0	0	0	1	1
8720	MBTPS1	0	0	0	0	0	0	0	0	1	1
90411	MCFD2	0	0	0	0	0	0	0	0	1	1
4170	MCL1	0	0	0	1	0	0	0	0	0	1
9656	MDC1	0	0	0	0	0	0	0	0	1	1
56890	MDM1	0	0	0	0	0	0	0	0	1	1
4204	MECP2	0	0	1	0	0	0	0	0	0	1
51102	MECR	0	1	0	0	0	0	0	0	0	1
10025	MED16	0	0	1	0	0	0	0	0	0	1
9440	MED17	0	0	0	0	0	0	0	0	1	1
9412	MED21	0	0	0	0	0	0	0	0	1	1
9442	MED27	0	0	0	0	0	0	0	0	1	1
29079	MED4	0	0	0	0	0	0	0	0	1	1
4205	MEF2A	0	0	0	0	0	0	0	0	1	1
4213	MEIS3P1	0	0	0	0	0	0	0	0	1	1
10461	MERTK	0	0	0	0	1	0	0	0	0	1
23173	METAP1	0	0	0	0	0	0	0	0	1	1
254042	METAP1D	0	0	1	0	0	0	0	0	0	1
10988	METAP2	0	0	0	0	0	0	0	0	1	1
284207	METRNL	0	0	0	0	1	0	0	0	0	1
56339	METTL3	0	0	0	0	0	0	0	0	1	1
29081	METTL5	0	0	0	0	0	0	0	0	1	1
51320	MEX3C	0	0	0	0	0	0	0	0	1	1
4236	MFAP1	0	0	0	0	0	0	0	0	1	1
4238	MFAP3	0	0	0	0	0	0	0	0	1	1
4245	MGAT1	0	0	0	0	0	0	0	0	1	1
11282	MGAT4B	0	0	0	0	0	0	0	0	1	1
4249	MGAT5	0	0	0	0	1	0	0	0	0	1
84792	MGC12966	0	0	0	0	1	0	0	0	0	1
84856	MGC16291	0	1	0	0	0	0	0	0	0	1
65998	MGC3032	0	0	0	0	1	0	0	0	0	1
257415	MGC40405	0	1	0	0	0	0	0	0	0	1
343990	MGC42367	0	0	0	0	1	0	0	0	0	1
10724	MGEA5	0	0	0	0	0	0	1	0	0	1
11343	MGLL	0	0	0	0	1	0	0	0	0	1
57534	MIB1	0	0	0	0	0	0	1	0	0	1
100507436	MICA	0	0	0	0	0	0	0	0	1	1
64780	MICAL1	0	0	0	0	1	0	0	0	0	1
4281	MID1	0	0	0	0	0	0	0	0	1	1
84864	MINA	0	0	0	0	0	0	0	0	1	1
79003	MIS12	0	0	0	0	0	0	0	0	1	1
22877	MLXIP	0	0	0	0	0	0	0	0	1	1
4323	MMP14	0	0	0	0	1	0	0	0	0	1
4324	MMP15	0	0	0	0	1	0	0	0	0	1
8510	MMP23B	0	0	0	0	1	0	0	0	0	1
4330	MN1	0	0	0	0	1	0	0	0	0	1
25843	MOB4	0	0	0	0	0	0	0	0	1	1
22880	MORC2	0	0	0	0	0	0	0	0	1	1
10934	MORF4	0	0	0	0	0	0	0	0	1	1
10199	MPHOSPH10	0	0	0	0	0	0	0	0	1	1
54737	MPHOSPH8	0	0	0	0	0	0	0	0	1	1
4356	MPP3	0	0	0	0	1	0	0	0	0	1
65258	MPPE1	0	0	0	0	0	0	0	0	1	1
23164	MPRIP	0	0	0	0	0	0	0	0	1	1
4361	MRE11A	0	0	0	0	0	0	0	0	1	1
93621	MRFAP1	0	0	0	1	0	0	0	0	0	1
23164	M-RIP	0	0	0	0	1	0	0	0	0	1
51069	MRPL2	0	0	0	1	0	0	0	0	0	1
57380	MRS2	0	0	0	0	0	0	0	0	1	1
10335	MRVI1	0	0	0	0	1	0	0	0	0	1
4439	MSH5	0	0	0	0	0	0	0	0	1	1
2956	MSH6	0	0	0	0	0	0	0	0	1	1
339287	MSL1	0	0	0	0	0	0	0	0	1	1
10232	MSLN	0	0	0	0	0	0	0	1	0	1
4478	MSN	0	0	0	1	0	0	0	0	0	1
23255	MTCL1	0	0	1	0	0	0	0	0	0	1
92140	MTDH	0	0	0	0	0	0	0	0	1	1
22823	MTF2	0	0	0	0	1	0	0	0	0	1
441024	MTHFD2L	0	0	0	0	0	0	0	0	1	1
8776	MTMR1	0	0	0	0	0	0	0	0	1	1
8898	MTMR2	0	0	0	0	0	0	0	0	1	1
8897	MTMR3	0	0	0	0	0	0	0	0	1	1
66036	MTMR9	0	0	0	0	0	0	0	0	1	1
57509	MTUS1	0	0	0	0	1	0	0	0	0	1
84939	MUM1	0	0	0	0	0	0	0	0	1	1
389125	MUSTN1	0	0	0	0	1	0	0	0	0	1
9961	MVP	0	0	0	0	1	0	0	0	0	1
4599	MX1	0	0	0	0	0	0	0	0	1	1
4600	MX2	0	0	0	0	0	0	0	0	1	1
91663	MYADM	0	0	0	1	0	0	0	0	0	1
23077	MYCBP2	0	0	0	0	0	0	0	0	1	1
4613	MYCN	0	0	0	0	1	0	0	0	0	1
4637	MYL6	0	0	0	0	0	0	1	0	0	1
58498	MYL7	0	0	0	0	1	0	0	0	0	1
29895	MYLPF	0	0	0	0	0	0	0	0	1	1
4651	MYO10	0	0	1	0	0	0	0	0	0	1
93649	MYOCD	0	0	0	0	1	0	0	0	0	1
8736	MYOM1	0	0	0	0	1	0	0	0	0	1
9172	MYOM2	0	0	1	0	0	0	0	0	0	1
25924	MYRIP	0	0	0	0	0	0	0	0	1	1
114803	MYSM1	0	0	0	0	0	0	1	0	0	1
10443	N4BP2L2	0	0	0	0	0	0	0	0	1	1
79612	NAA16	0	0	0	0	0	0	0	0	1	1
79731	NARS2	0	0	1	0	0	0	0	0	0	1
4684	NCAM1	0	0	0	0	0	0	0	0	1	1
4690	NCK1	0	0	0	0	0	0	0	0	1	1
51517	NCKIPSD	0	0	0	0	0	0	0	0	1	1
8648	NCOA1	0	0	0	0	0	0	0	0	1	1
23385	NCSTN	0	0	0	0	0	0	0	0	1	1
56901	NDUFA4L2	0	0	0	0	1	0	0	0	0	1
4700	NDUFA6	0	0	0	0	0	0	1	0	0	1
4712	NDUFB6	0	0	0	0	0	0	1	0	0	1
55707	NECAP2	0	0	0	0	0	0	0	0	1	1
140609	NEK7	0	0	0	0	0	0	0	0	1	1
7936	NELFE	0	0	0	0	0	0	0	0	1	1
4745	NELL1	0	0	0	0	0	0	0	0	1	1
4753	NELL2	0	0	1	0	0	0	0	0	0	1
84901	NFATC2IP	0	0	0	0	0	0	0	0	1	1
4775	NFATC3	0	0	0	0	0	0	0	0	1	1
4780	NFE2L2	0	0	0	0	0	0	0	0	1	1
4782	NFIC	0	0	0	0	1	0	0	0	0	1
4783	NFIL3	0	0	0	0	1	0	0	0	0	1
4791	NFKB2	0	0	0	0	1	0	0	0	0	1
4792	NFKBIA	0	0	0	0	0	0	0	0	1	1
4800	NFYA	0	0	0	0	1	0	0	0	0	1
4801	NFYB	0	0	0	0	0	0	0	0	1	1
4803	NGFB	0	0	0	0	1	0	0	0	0	1
374354	NHLRC2	0	0	0	0	0	0	0	0	1	1
25836	NIPBL	0	0	0	0	0	0	0	0	1	1
51701	NLK	0	0	0	0	0	0	0	0	1	1
4828	NMB	0	0	0	0	1	0	0	0	0	1
[truncated: 931 more rows]

## Sheet: annotation
	Value of Ref X	1	The gene is reported enriched in glomerulus by Ref X
		0	The gene is reported non-enriched in glomerulus by Ref X
#Ref	Researcher	Year	Method	Species	#Genes	Reference in manuscript
1	Chabardes-Garonne et al	2003	SAGE profiling	Human	148	19
2	Higgins et al	2004	Stanford cDNA microarray profiling	Human	102	20
3	Takemoto et al	2006	GlomChip profiling	Mouse	310	21
4	He et al	2007	EST libraries Comparison	Mouse	165	22
5	He et al	2008	Affymetrix profiling	Mouse	914	13
6	Nyström et al	2009	SAGE profiling	Human	130	24
7	Cuellar et al	2009	cDNA library (Plasmid cloning)	Human	202	23
8	Lindenmeyer et al	2010	Affymetrix profiling	Human	675	25
9	Woroniecka et al	2011	Affymetrix profiling	Human	1890	26
