# Supplementary material for: The Prediction of Key Cytoskeleton Components Involved in Glomerular Diseases Based on a Protein-Protein Interaction Network
Source: PLoS One. 2016 May 26;11(5):e0156024. doi: 10.1371/journal.pone.0156024 (PMC4882061; doi:10.1371/journal.pone.0156024)
Supplement: S3 Table — (XLS) [file pone.0156024.s003.xls]

## Sheet: integrated
Source	Target		Source	Target		Source	Target		Source	Target
1	3172		2868	6872		6142	692312		55698	84164
1	3175		2869	2922		6142	728953		55698	84528
1	10321		2869	3827		6142	729608		55698	219541
2	19		2869	4814		6142	100128766		55698	100132068
2	213		2869	5021		6142	100131160		55699	57038
2	226		2869	5028		6142	100131693		55699	92935
2	259		2869	5029		6142	100132425		55699	115290
2	309		2869	5031		6142	100505503		55700	84060
2	335		2869	5359		6142	100508408		55700	84557
2	348		2869	5367		6143	6152		55700	729086
2	351		2869	5724		6143	6154		55702	56949
2	354		2869	5957		6143	6155		55702	57703
2	397		2869	6010		6143	6156		55702	80336
2	567		2869	6620		6143	6157		55702	91408
2	710		2869	6622		6143	6160		55702	400013
2	998		2869	6623		6143	6161		55702	652147
2	1191		2869	6863		6143	6164		55702	728698
2	1361		2869	6869		6143	6165		55702	100133012
2	1508		2869	6872		6143	6166		55703	55705
2	1510		2869	6915		6143	6167		55703	55718
2	1558		2869	7200		6143	6168		55703	56474
2	1562		2869	7201		6143	6169		55703	58496
2	1675		2869	8724		6143	6175		55703	63826
2	1950		2869	9002		6143	6176		55703	63875
2	1990		2869	9228		6143	6187		55703	64210
2	1995		2869	9478		6143	6188		55703	64425
2	2153		2869	11144		6143	6191		55703	65083
2	2157		2869	23016		6143	6192		55703	65095
2	2162		2869	26579		6143	6193		55703	79871
2	2193		2869	28964		6143	6194		55703	84172
2	2247		2869	79173		6143	6201		55703	84232
2	2335		2869	100272147		6143	6204		55703	84265
2	2629		2870	4149		6143	6205		55703	87178
2	2639		2870	5957		6143	6208		55703	171568
2	2669		2870	6010		6143	6209		55703	400011
2	2885		2870	6387		6143	6210		55703	440689
2	3001		2870	6620		6143	6217		55703	440737
2	3309		2870	6622		6143	6223		55703	440926
2	3437		2870	6623		6143	6227		55703	441032
2	3553		2870	6915		6143	6228		55703	647436
2	3558		2870	7852		6143	6229		55703	653881
2	3565		2870	9368		6143	6232		55703	728207
2	3569		2870	11098		6143	6233		55703	100128766
2	3576		2870	28964		6143	6234		55703	100129975
2	3586		2872	5594		6143	6235		55704	56288
2	3817		2872	5600		6143	6517		55704	81565
2	3818		2872	7046		6143	6709		55705	63922
2	3827		2872	7186		6143	6776		55705	65095
2	3931		2872	85378		6143	6777		55705	84172
2	3952		2872	388474		6143	6871		55705	84940
2	4035		2872	100131693		6143	6872		55705	94239
2	4069		2872	100271831		6143	6938		55705	400011
2	4313		2873	3705		6143	7314		55705	440689
2	4583		2873	6500		6143	7316		55705	441032
2	4653		2873	6502		6143	7332		55705	727758
2	4803		2873	7157		6143	7341		55706	57511
2	4846		2873	8065		6143	7405		55706	129401
2	5047		2873	8452		6143	7534		55709	85407
2	5054		2873	8453		6143	8562		55716	116138
2	5154		2873	8454		6143	8565		55718	79871
2	5155		2873	8533		6143	8944		55718	84265
2	5196		2873	9318		6143	9322		55718	171568
2	5265		2873	9978		6143	9349		55719	90678
2	5340		2873	10392		6143	9448		55720	55781
2	5345		2873	10892		6143	10213		55720	55968
2	5473		2873	10920		6143	10289		55720	56902
2	5552		2873	10980		6143	10775		55720	57599
2	5886		2873	10987		6143	11222		55720	57647
2	6009		2873	49856		6143	11224		55720	64794
2	6462		2873	50813		6143	11337		55720	65083
2	6678		2873	51138		6143	11345		55720	65095
2	6774		2873	64708		6143	23481		55720	79050
2	7001		2873	79735		6143	23710		55720	79954
2	7040		2873	84433		6143	25873		55720	80273
2	7042		2874	5925		6143	25885		55720	80336
2	7043		2874	6907		6143	26574		55720	83939
2	7045		2874	7157		6143	26795		55720	84135
2	7076		2874	8841		6143	26809		55720	92856
2	7372		2874	8900		6143	26819		55720	134430
2	8626		2874	9611		6143	26820		55720	285829
2	8728		2874	9869		6143	29927		55720	388556
2	9361		2874	10014		6143	51069		55720	389787
2	9510		2874	11007		6143	51073		55720	391656
2	10724		2874	28988		6143	51100		55720	400652
2	10944		2874	54908		6143	51121		55720	440689
2	22915		2874	55872		6143	51187		55720	642311
2	22976		2874	56911		6143	51490		55720	644315
2	22983		2874	65125		6143	51649		55720	647150
2	23154		2874	79173		6143	54107		55720	653877
2	24138		2874	79718		6143	54433		55720	727826
2	26085		2875	3172		6143	55770		55720	728698
2	51013		2876	2936		6143	94163		55720	728937
2	51295		2876	2937		6143	116938		55720	728953
2	55729		2876	2938		6143	140032		55720	729236
2	64223		2876	2939		6143	140735		55720	729608
2	84106		2876	2940		6143	142940		55720	100131254
2	124912		2876	2941		6143	153527		55720	100131693
2	126003		2876	2944		6143	391656		55720	100132364
2	140545		2876	2946		6143	440737		55720	100132795
9	1544		2876	2947		6143	595100		55722	55755
9	1548		2876	2948		6143	606500		55722	55857
9	6640		2876	2949		6143	619505		55722	84708
9	7498		2876	2950		6143	619562		55722	121441
9	8260		2876	2952		6143	619563		55722	147687
10	1544		2876	2954		6143	619565		55723	79711
10	1548		2876	3172		6143	642892		55723	84529
10	1553		2876	4257		6143	647276		55723	146059
10	8260		2876	4258		6143	647436		55723	253714
12	351		2876	7157		6143	653881		55723	400652
12	354		2876	9446		6143	727826		55723	440926
12	1215		2876	119391		6143	728207		55723	642954
12	1504		2876	124975		6143	728698		55723	653773
12	1506		2876	221357		6143	100128766		55723	653879
12	1511		2876	653689		6143	100505503		55723	100616282
12	1990		2876	728441		6143	100508408		55726	79027
12	1991		2876	100129518		6143	100526842		55728	81631
12	2064		2876	100505828		6143	100529097		55729	57724
12	2153		2877	2936		6143	100847052		55729	59348
12	3004		2877	2937		6146	6155		55729	60676
12	3211		2877	2938		6146	6156		55729	63971
12	3817		2877	2939		6146	6158		55729	64420
12	4035		2877	2940		6146	6159		55729	79987
12	4312		2877	2941		6146	6160		55729	84245
12	4485		2877	2944		6146	6164		55729	283820
12	5422		2877	2946		6146	6165		55729	286495
12	5515		2877	2947		6146	6167		55729	400652
12	9507		2877	2948		6146	6168		55733	79913
12	9622		2877	2949		6146	6169		55734	57596
12	11330		2877	2950		6146	6175		55734	94025
12	64215		2877	2952		6146	6176		55734	645381
13	6927		2877	2954		6146	6188		55735	373156
14	1874		2877	3172		6146	6193		55737	112936
14	3172		2877	4257		6146	6194		55738	81555
14	11345		2877	4258		6146	6201		55738	92345
14	51497		2877	6927		6146	6203		55738	151258
14	64127		2877	9446		6146	6204		55739	57118
15	438		2877	119391		6146	6208		55739	122622
15	1390		2877	124975		6146	6210		55739	128240
15	1644		2877	221357		6146	6217		55739	196513
15	2147		2877	653689		6146	6223		55740	65059
15	3620		2877	728441		6146	6227		55740	114625
15	4128		2877	100505828		6146	6228		55741	400652
15	4129		2878	2936		6146	6229		55742	170506
15	5566		2878	2937		6146	6234		55743	389787
15	7532		2878	2938		6146	6235		55743	100037280
15	7534		2878	2939		6146	6727		55745	100616465
16	38		2878	2940		6146	6728		55746	55839
16	132		2878	2941		6146	6731		55746	55920
16	210		2878	2944		6146	6745		55746	57082
16	435		2878	2946		6146	6746		55746	57122
16	471		2878	2947		6146	7311		55746	57405
16	705		2878	2948		6146	7458		55746	64105
16	898		2878	2949		6146	8662		55746	64946
16	1376		2878	2950		6146	8664		55746	79003
16	1491		2878	2952		6146	8665		55746	79019
16	1615		2878	2954		6146	8666		55746	79023
16	1933		2878	4257		6146	8667		55746	79682
16	1984		2878	4258		6146	8668		55746	79833
16	2113		2878	9446		6146	8669		55746	79902
16	2224		2878	119391		6146	8894		55746	79980
16	2280		2878	124975		6146	9669		55746	80152
16	2617		2878	653689		6146	9789		55746	81565
16	2665		2878	728441		6146	9939		55746	81929
16	2805		2878	100505828		6146	10921		55746	81930
16	3035		2879	2926		6146	10952		55746	83540
16	3069		2879	2936		6146	11224		55746	91687
16	3326		2879	2937		6146	22916		55746	129401
16	3376		2879	2938		6146	23478		55746	147841
16	3419		2879	2939		6146	23480		55746	151246
16	3614		2879	2940		6146	25873		55746	151648
16	3735		2879	2941		6146	26795		55746	220134
16	3800		2879	2944		6146	26820		55746	283459
16	4141		2879	2946		6146	27335		55746	285116
16	4191		2879	2947		6146	28972		55746	348995
16	4351		2879	2948		6146	65109		55746	401541
16	4522		2879	2949		6146	94163		55746	100302196
16	4666		2879	2950		6146	116938		55748	55902
16	4677		2879	2952		6146	595100		55748	79711
16	4736		2879	2954		6146	619505		55748	84447
16	4942		2879	4257		6146	619562		55748	84735
16	5211		2879	4258		6146	619565		55748	162417
16	5214		2879	6241		6146	100505503		55749	64750
16	5300		2879	9446		6146	100508408		55749	65109
16	5358		2879	9706		6150	6517		55749	79443
16	5441		2879	11136		6150	6811		55749	79869
16	5708		2879	51200		6150	6872		55749	84246
16	5716		2879	51340		6150	6877		55749	84675
16	5836		2879	55308		6150	9140		55749	84676
16	5859		2879	55593		6150	9443		55749	283459
16	5888		2879	119391		6150	10531		55749	407043
16	6175		2879	124975		6150	11222		55750	129642
16	6301		2879	137133		6150	22938		55750	150763
16	6647		2879	221357		6150	23203		55750	192670
16	6732		2879	653689		6150	26268		55751	64223
16	6790		2879	728441		6150	26354		55751	79154
16	6829		2879	100129518		6150	26873		55751	79726
16	6872		2879	100505828		6150	51073		55751	650638
16	6897		2880	2936		6150	55486		55755	55835
16	7170		2880	100129518		6150	55969		55755	57132
16	7317		2882	2936		6150	63875		55755	57519
16	7334		2882	2937		6150	65003		55755	59343
16	7415		2882	2938		6150	80198		55755	64224
16	7534		2882	2939		6150	84068		55755	80184
16	8565		2882	2940		6150	84101		55755	84060
16	8661		2882	2941		6150	84301		55755	85378
16	8666		2882	2946		6150	85002		55755	89958
16	8668		2882	2947		6150	134637		55755	121441
16	8892		2882	2949		6150	284904		55755	442270
16	9128		2882	2950		6150	653877		55758	63941
16	9129		2882	2952		6152	6155		55758	80125
16	10056		2882	2954		6152	6156		55758	80321
16	10105		2882	3172		6152	6159		55758	729634
16	10289		2882	4257		6152	6160		55759	57062
16	10299		2882	4258		6152	6161		55759	57696
16	10327		2882	6449		6152	6164		55759	58496
16	10419		2882	9446		6152	6165		55759	64318
16	11144		2882	56893		6152	6166		55759	79039
16	22800		2882	79699		6152	6167		55759	80135
16	22858		2882	119391		6152	6168		55759	84705
16	23277		2882	124975		6152	6169		55759	89958
16	23327		2882	221357		6152	6170		55759	388344
16	23395		2882	653689		6152	6175		55759	388474
16	26121		2882	728441		6152	6176		55759	441032
16	26986		2882	100505828		6152	6188		55759	647276
16	29789		2885	2886		6152	6193		55759	647436
16	51154		2885	2887		6152	6194		55759	650638
16	51520		2885	2889		6152	6201		55759	692312
16	55157		2885	2902		6152	6203		55759	728380
16	55233		2885	2909		6152	6204		55759	729608
16	55258		2885	2934		6152	6205		55759	100133770
16	55699		2885	2944		6152	6208		55759	100847052
16	55902		2885	2947		6152	6217		55761	57154
16	55964		2885	2950		6152	6218		55763	55770
16	57038		2885	2954		6152	6223		55763	60412
16	57511		2885	3005		6152	6227		55763	81035
16	65003		2885	3032		6152	6228		55763	83540
16	80336		2885	3055		6152	6229		55763	85459
16	84447		2885	3059		6152	6233		55763	114088
16	92935		2885	3064		6152	6234		55766	79084
16	124454		2885	3075		6152	6235		55766	554313
16	137872		2885	3175		6152	6517		55766	653604
16	441032		2885	3181		6152	6872		55766	100616282
16	643949		2885	3183		6152	7189		55770	60412
16	652147		2885	3185		6152	7314		55770	64151
16	653889		2885	3187		6152	7316		55770	64895
16	100132795		2885	3190		6152	7405		55770	79807
18	217		2885	3192		6152	7555		55770	149371
18	218		2885	3224		6152	8626		55770	157680
18	219		2885	3240		6152	8668		55770	284821
18	220		2885	3265		6152	8944		55770	723961
18	223		2885	3305		6152	9020		55775	55968
18	435		2885	3309		6152	9045		55775	84940
18	445		2885	3312		6152	9349		55776	100131816
18	501		2885	3315		6152	9669		55777	57670
18	1398		2885	3326		6152	9706		55777	94025
18	2571		2885	3329		6152	9821		55778	65125
18	2572		2885	3339		6152	10397		55781	56902
18	4329		2885	3400		6152	10469		55781	64425
18	5009		2885	3479		6152	10513		55781	80273
18	5160		2885	3480		6152	10856		55781	83939
18	7531		2885	3550		6152	11224		55781	84549
18	7915		2885	3558		6152	11311		55781	92856
18	8879		2885	3559		6152	11337		55781	127253
18	8882		2885	3560		6152	11345		55781	388524
18	9512		2885	3561		6152	22908		55781	389787
18	10594		2885	3562		6152	23392		55781	400652
18	11112		2885	3563		6152	23405		55781	642311
18	11344		2885	3565		6152	23560		55781	727826
18	23333		2885	3566		6152	23710		55781	728553
18	51733		2885	3567		6152	25873		55781	729236
18	55258		2885	3568		6152	25885		55781	100131863
18	55278		2885	3569		6152	26100		55781	100132364
18	64080		2885	3570		6152	26146		55781	100291837
18	162417		2885	3572		6152	26795		55785	85407
19	316		2885	3609		6152	26820		55787	65125
19	335		2885	3615		6152	51068		55790	56548
19	338		2885	3635		6152	51100		55790	79586
19	348		2885	3636		6152	51649		55790	135152
19	998		2885	3643		6152	51691		55790	166012
19	1387		2885	3655		6152	54606		55790	337876
19	1740		2885	3667		6152	54675		55791	56136
19	1741		2885	3674		6152	54984		55791	56140
19	1838		2885	3691		6152	55646		55791	56144
19	3984		2885	3700		6152	79065		55791	57037
19	4008		2885	3702		6152	84557		55791	57562
19	4773		2885	3710		6152	92345		55791	57664
19	5174		2885	3716		6152	94163		55791	64968
19	5360		2885	3717		6152	116938		55791	84078
19	5465		2885	3718		6152	192670		55791	91653
19	5566		2885	3778		6152	284230		55791	114928
19	5914		2885	3780		6152	388524		55791	146845
19	5987		2885	3784		6152	440737		55791	170961
19	6256		2885	3791		6152	441032		55791	284403
19	6258		2885	3815		6152	442270		55791	647076
19	6390		2885	3842		6152	595100		55791	648927
19	6640		2885	3845		6152	619505		55791	100133678
19	6641		2885	3855		6152	619562		55791	100294277
19	6645		2885	3856		6152	652522		55795	64794
19	6721		2885	3872		6152	653881		55795	83594
19	7074		2885	3880		6152	728207		55795	124454
19	7316		2885	3883		6152	100128766		55795	652147
19	7360		2885	3906		6152	100131863		55795	653889
19	7376		2885	3932		6152	100505503		55795	729608
19	7402		2885	3937		6152	100508408		55795	100129492
19	7508		2885	3953		6152	100526842		55795	100132425
19	8572		2885	3983		6154	6156		55798	140735
19	8772		2885	4000		6154	6160		55802	80153
19	8825		2885	4007		6154	6161		55802	167227
19	9231		2885	4008		6154	6165		55802	192670
19	9699		2885	4068		6154	6168		55802	196513
19	9826		2885	4088		6154	6169		55802	100131261
19	10499		2885	4130		6154	6175		55805	81628
19	10558		2885	4133		6154	6188		55808	56913
19	10594		2885	4134		6154	6205		55808	79623
19	23054		2885	4157		6154	6208		55808	79695
19	23365		2885	4163		6154	6210		55808	192134
19	27295		2885	4214		6154	6217		55808	374378
19	50944		2885	4233		6154	6223		55813	79036
19	51678		2885	4254		6154	6228		55813	84528
19	51735		2885	4340		6154	6235		55814	283106
19	55327		2885	4430		6154	8944		55819	65264
19	55914		2885	4486		6154	11224		55819	100037280
19	57120		2885	4502		6154	26795		55823	57617
19	64130		2885	4514		6154	26820		55823	64601
19	96764		2885	4582		6154	116938		55823	65082
19	283106		2885	4606		6154	595100		55823	65220
19	284723		2885	4627		6154	619505		55823	84315
20	5826		2885	4628		6154	619562		55823	94103
20	10058		2885	4629		6154	100508408		55823	148581
20	55755		2885	4637		6154	100526842		55823	374868
21	1384		2885	4638		6155	6156		55823	440434
21	2099		2885	4640		6155	6158		55823	646079
21	3276		2885	4641		6155	6159		55824	344593
21	55622		2885	4646		6155	6160		55824	100996708
21	55929		2885	4659		6155	6161		55827	64750
21	92345		2885	4666		6155	6164		55827	65125
22	2235		2885	4678		6155	6165		55827	79269
22	4609		2885	4690		6155	6167		55827	80344
22	5230		2885	4691		6155	6168		55827	84676
22	6872		2885	4780		6155	6169		55827	85407
22	7327		2885	4795		6155	6175		55829	58515
22	79711		2885	4801		6155	6176		55829	79139
22	441032		2885	4804		6155	6184		55829	84447
22	729403		2885	4841		6155	6188		55831	57130
23	3692		2885	4868		6155	6193		55831	92345
23	5564		2885	4893		6155	6194		55832	79016
23	7405		2885	4914		6155	6201		55832	79184
23	9821		2885	4928		6155	6203		55832	84464
23	23421		2885	4952		6155	6204		55833	83737
23	51100		2885	5027		6155	6208		55835	65125
23	54984		2885	5052		6155	6210		55835	79959
23	55646		2885	5058		6155	6217		55835	80184
23	65125		2885	5062		6155	6223		55835	80254
24	1258		2885	5074		6155	6227		55835	80321
24	50700		2885	5077		6155	6228		55835	81631
25	27		2885	5110		6155	6229		55835	85378
25	29		2885	5144		6155	6232		55835	114791
25	58		2885	5148		6155	6234		55835	121441
25	59		2885	5155		6155	6235		55835	219844
25	197		2885	5156		6155	6301		55835	344593
25	274		2885	5159		6155	6517		55835	653784
25	322		2885	5169		6155	6727		55835	100133673
25	326		2885	5194		6155	6728		55837	56893
25	351		2885	5204		6155	6746		55839	55872
25	472		2885	5250		6155	6747		55839	55920
25	598		2885	5287		6155	6748		55839	57082
25	610		2885	5290		6155	6872		55839	57122
25	613		2885	5294		6155	7311		55839	57405
25	656		2885	5295		6155	7341		55839	64105
25	672		2885	5296		6155	7405		55839	64400
25	675		2885	5315		6155	7531		55839	64946
25	695		2885	5335		6155	8607		55839	79003
25	729		2885	5336		6155	8662		55839	79019
25	831		2885	5338		6155	8664		55839	79023
25	842		2885	5358		6155	8665		55839	79172
25	857		2885	5364		6155	8666		55839	79682
25	867		2885	5406		6155	8667		55839	79902
25	868		2885	5424		6155	8668		55839	79980
25	887		2885	5430		6155	8879		55839	80152
25	890		2885	5478		6155	8894		55839	81930
25	930		2885	5523		6155	9020		55839	83540
25	983		2885	5530		6155	9512		55839	91687
25	987		2885	5532		6155	9669		55839	113130
25	996		2885	5564		6155	9775		55839	147841
25	998		2885	5573		6155	9939		55839	151246
25	1000		2885	5587		6155	10952		55839	151648
25	1017		2885	5590		6155	11224		55839	220134
25	1020		2885	5591		6155	11337		55839	348995
25	1027		2885	5594		6155	11345		55839	401541
25	1058		2885	5595		6155	23163		55841	80279
25	1271		2885	5601		6155	23405		55843	57154
25	1385		2885	5604		6155	23478		55843	58480
25	1398		2885	5607		6155	23480		55844	55872
25	1399		2885	5621		6155	23710		55844	55929
25	1432		2885	5644		6155	25873		55844	57154
25	1435		2885	5654		6155	26795		55844	79711
25	1495		2885	5660		6155	26820		55844	83858
25	1499		2885	5716		6155	27335		55844	84172
25	1500		2885	5725		6155	28972		55844	84464
25	1501		2885	5747		6155	51100		55844	221150
25	1642		2885	5770		6155	55278		55844	253260
25	1643		2885	5775		6155	55755		55844	388344
25	1748		2885	5777		6155	57647		55844	388556
25	1759		2885	5781		6155	60625		55844	400013
25	1775		2885	5782		6155	84193		55844	400652
25	1785		2885	5783		6155	92345		55844	441032
25	1795		2885	5784		6155	94163		55844	644131
25	1796		2885	5786		6155	116938		55844	647276
25	1946		2885	5788		6155	151473		55844	647436
25	1951		2885	5791		6155	192670		55844	653877
25	1956		2885	5796		6155	595100		55844	727826
25	2033		2885	5799		6155	606500		55844	728380
25	2042		2885	5860		6155	619505		55844	100128766
25	2048		2885	5863		6155	619562		55844	100129975
25	2059		2885	5880		6155	619565		55844	100133012
25	2060		2885	5913		6155	692312		55845	196374
25	2064		2885	5921		6155	723961		55851	83464
25	2065		2885	5930		6155	100505503		55851	94134
25	2066		2885	5931		6155	100508408		55854	642311
25	2151		2885	5950		6156	6158		55856	57563
25	2268		2885	5979		6156	6159		55858	55909
25	2295		2885	6014		6156	6160		55858	57665
25	2316		2885	6016		6156	6161		55858	65263
25	2318		2885	6098		6156	6164		55858	83475
25	2475		2885	6141		6156	6165		55858	255738
25	2533		2885	6142		6156	6167		55858	400013
25	2534		2885	6152		6156	6168		55858	642311
25	2547		2885	6155		6156	6169		55861	56658
25	2550		2885	6156		6156	6170		55869	79885
25	2571		2885	6157		6156	6175		55869	83933
25	2799		2885	6165		6156	6176		55869	554313
25	2810		2885	6188		6156	6183		55872	57405
25	2876		2885	6193		6156	6184		55872	57562
25	2885		2885	6195		6156	6188		55872	64151
25	2889		2885	6197		6156	6191		55872	79801
25	2906		2885	6198		6156	6193		55872	83461
25	2954		2885	6208		6156	6194		55872	83540
25	2971		2885	6224		6156	6201		55872	113130
25	3055		2885	6228		6156	6203		55872	157313
25	3073		2885	6230		6156	6204		55872	221150
25	3224		2885	6234		6156	6205		55872	259266
25	3320		2885	6237		6156	6206		55872	389787
25	3633		2885	6256		6156	6208		55872	729086
25	3636		2885	6261		6156	6210		55876	94103
25	3689		2885	6277		6156	6217		55885	56159
25	3716		2885	6280		6156	6223		55885	79036
25	3717		2885	6294		6156	6224		55885	79800
25	3725		2885	6300		6156	6227		55885	81628
25	3815		2885	6352		6156	6228		55885	138046
25	3932		2885	6383		6156	6229		55885	222546
25	3980		2885	6402		6156	6230		55885	645455
25	4007		2885	6442		6156	6232		55885	653121
25	4036		2885	6452		6156	6233		55885	728116
25	4053		2885	6461		6156	6234		55898	373156
25	4137		2885	6462		6156	6235		55902	55964
25	4193		2885	6464		6156	6319		55902	57118
25	4288		2885	6472		6156	6517		55902	57609
25	4439		2885	6506		6156	6727		55902	57703
25	4582		2885	6578		6156	6728		55902	65082
25	4609		2885	6599		6156	6734		55902	79611
25	4690		2885	6601		6156	6745		55902	79711
25	4739		2885	6602		6156	6746		55902	80336
25	4792		2885	6603		6156	6747		55902	84447
25	4854		2885	6604		6156	6748		55902	84532
25	4914		2885	6609		6156	6871		55902	134526
25	4969		2885	6619		6156	7311		55902	137872
25	4998		2885	6624		6156	7314		55902	197322
25	5027		2885	6633		6156	7405		55902	388524
25	5052		2885	6640		6156	7458		55902	441032
25	5062		2885	6654		6156	8260		55902	647436
25	5077		2885	6655		6156	8367		55902	652147
25	5144		2885	6667		6156	8615		55902	653881
25	5155		2885	6709		6156	8662		55902	653889
25	5159		2885	6711		6156	8664		55902	729403
25	5295		2885	6714		6156	8665		55902	100129975
25	5310		2885	6726		6156	8666		55905	57097
25	5335		2885	6742		6156	8667		55905	148581
25	5359		2885	6760		6156	8668		55905	100037280
25	5424		2885	6764		6156	8894		55905	100131816
25	5430		2885	6774		6156	8944		55906	79036
25	5530		2885	6792		6156	9020		55907	89858
25	5580		2885	6814		6156	9045		55907	140838
25	5587		2885	6840		6156	9093		55909	55964
25	5591		2885	6850		6156	9126		55909	57665
25	5770		2885	6853		6156	9156		55909	64210
25	5775		2885	6855		6156	9322		55909	65263
25	5777		2885	6872		6156	9443		55909	80273
25	5782		2885	6887		6156	9512		55909	83475
25	5829		2885	6948		6156	9652		55909	84940
25	5879		2885	7006		6156	9669		55909	92345
25	5883		2885	7010		6156	9677		55909	255738
25	5888		2885	7018		6156	9695		55909	285381
25	5893		2885	7020		6156	9775		55909	400013
25	5901		2885	7048		6156	9789		55909	100131693
25	5921		2885	7080		6156	9939		55914	57092
25	5925		2885	7082		6156	10153		55914	64127
25	5989		2885	7095		6156	10856		55914	144455
25	6091		2885	7112		6156	10952		55914	283234
25	6098		2885	7132		6156	11103		55914	285829
25	6452		2885	7168		6156	11128		55914	391656
25	6461		2885	7169		6156	11224		55914	391833
25	6464		2885	7249		6156	11337		55914	644422
25	6549		2885	7251		6156	11345		55914	645870
25	6581		2885	7275		6156	22794		55914	646817
25	6654		2885	7277		6156	22872		55914	729236
25	6655		2885	7284		6156	22908		55914	100129492
25	6667		2885	7287		6156	23212		55914	100131905
25	6700		2885	7311		6156	23471		55915	84661
25	6714		2885	7314		6156	23478		55915	283461
25	6764		2885	7316		6156	23480		55916	55998
25	6792		2885	7329		6156	23481		55916	56000
25	6850		2885	7358		6156	23708		55916	56001
25	7015		2885	7360		6156	23710		55916	100996648
25	7080		2885	7371		6156	25873		55917	57464
25	7112		2885	7376		6156	25885		55917	83992
25	7150		2885	7405		6156	26354		55917	85369
25	7157		2885	7409		6156	26795		55917	100529241
25	7161		2885	7410		6156	26819		55920	57122
25	7189		2885	7424		6156	26820		55920	64946
25	7275		2885	7425		6156	27000		55920	79023
25	7409		2885	7454		6156	27335		55920	79902
25	7441		2885	7456		6156	28972		55920	80152
25	7514		2885	7462		6156	30834		55920	84557
25	7525		2885	7525		6156	51042		55920	147841
25	7529		2885	7534		6156	51100		55920	151648
25	7531		2885	7535		6156	51144		55920	220134
25	7532		2885	7539		6156	51187		55920	348995
25	7533		2885	7553		6156	51602		55920	401541
25	7534		2885	7580		6156	54433		55924	83941
25	7535		2885	7700		6156	54606		55929	57634
25	8470		2885	7746		6156	55153		55929	60558
25	8482		2885	7798		6156	55226		55929	64769
25	8506		2885	7827		6156	55299		55929	80314
25	8529		2885	7837		6156	55623		55929	93973
25	8601		2885	7916		6156	55651		55929	94239
25	8646		2885	7918		6156	55703		55929	138199
25	8724		2885	7919		6156	55781		55930	65125
25	8751		2885	8038		6156	57062		55957	56159
25	8871		2885	8106		6156	57696		55957	91750
25	8936		2885	8148		6156	65083		55957	132660
25	8976		2885	8337		6156	80135		55957	286826
25	9046		2885	8345		6156	80324		55957	642954
25	9051		2885	8356		6156	84172		55958	55975
25	9054		2885	8367		6156	92856		55958	59349
25	9187		2885	8404		6156	94163		55958	84861
25	9228		2885	8467		6156	116938		55958	90293
25	9229		2885	8471		6156	134218		55964	80336
25	9282		2885	8482		6156	284821		55964	84916
25	9472		2885	8491		6156	440434		55964	389787
25	9569		2885	8502		6156	441032		55964	440689
25	9610		2885	8506		6156	442270		55964	652147
25	9744		2885	8509		6156	595100		55964	653889
25	9757		2885	8529		6156	606500		55964	727758
25	9784		2885	8570		6156	619505		55967	126328
25	9793		2885	8581		6156	619562		55967	374291
25	9820		2885	8607		6156	619565		55967	440567
25	9826		2885	8626		6156	642311		55967	100532726
25	9908		2885	8631		6156	692312		55967	100616403
25	10006		2885	8646		6156	723961		55968	79154
25	10021		2885	8651		6156	728207		55968	79752
25	10152		2885	8655		6156	729236		55968	80124
25	10163		2885	8660		6156	100505503		55968	84172
25	10174		2885	8664		6156	100508408		55968	84246
25	10236		2885	8689		6156	100526842		55968	94239
25	10262		2885	8724		6156	100847052		55968	132660
25	10278		2885	8751		6157	6175		55968	390284
25	10413		2885	8763		6157	6182		55968	402100
25	10557		2885	8764		6157	6183		55968	440275
25	10580		2885	8826		6157	6187		55968	440689
25	10618		2885	8853		6157	6188		55968	728698
25	10787		2885	8867		6157	6191		55969	57805
25	10971		2885	8871		6157	6193		55969	64975
25	11176		2885	8928		6157	6208		55969	84188
25	11183		2885	8935		6157	6209		55969	84833
25	11184		2885	8936		6157	6224		55969	93436
25	11248		2885	8939		6157	6228		55969	200185
25	11250		2885	8976		6157	6730		55970	59345
25	11334		2885	8994		6157	6829		55970	286512
25	22839		2885	9045		6157	6872		55975	59349
25	22999		2885	9050		6157	7314		55975	90293
25	23002		2885	9054		6157	7341		56000	100996648
25	23114		2885	9093		6157	8562		56005	56893
25	23136		2885	9101		6157	8668		56006	65109
25	23230		2885	9112		6157	9020		56006	65110
25	23385		2885	9146		6157	9342		56052	60481
25	23429		2885	9185		6157	9349		56052	80024
25	23607		2885	9187		6157	9533		56052	83401
25	23616		2885	9205		6157	9652		56052	85365
25	25920		2885	9209		6157	10061		56052	159371
25	26052		2885	9220		6157	10153		56136	60492
25	26469		2885	9228		6157	10289		56136	64109
25	26960		2885	9229		6157	10775		56136	84060
25	27120		2885	9260		6157	10856		56136	84966
25	27154		2885	9266		6157	10988		56136	441032
25	29886		2885	9282		6157	11103		56136	729403
25	29934		2885	9312		6157	11128		56140	80184
25	50807		2885	9324		6157	11222		56140	84966
25	50937		2885	9344		6157	22908		56140	645381
25	51428		2885	9349		6157	23173		56140	729403
25	51466		2885	9448		6157	23212		56144	60492
25	51517		2885	9472		6157	23223		56144	84060
25	55114		2885	9564		6157	23405		56144	84966
25	55321		2885	9577		6157	23481		56144	441032
25	55740		2885	9601		6157	23658		56144	645381
25	55824		2885	9605		6157	25885		56144	729403
25	56141		2885	9611		6157	27257		56158	93426
25	56658		2885	9641		6157	28998		56158	256126
25	56955		2885	9649		6157	29889		56159	56243
25	56961		2885	9665		6157	29925		56159	57642
25	56995		2885	9667		6157	29927		56159	81628
25	57142		2885	9693		6157	50808		56159	81888
25	57190		2885	9699		6157	51042		56159	84260
25	57506		2885	9706		6157	51069		56159	84330
25	57716		2885	9712		6157	51073		56159	85019
25	58512		2885	9732		6157	51154		56159	94039
25	60385		2885	9743		6157	51490		56159	114327
25	64111		2885	9744		6157	51649		56159	143379
25	64714		2885	9749		6157	51727		56159	151254
25	65268		2885	9757		6157	54606		56159	220136
25	79705		2885	9775		6157	55703		56159	729991
25	79723		2885	9782		6157	55755		56159	100271849
25	79890		2885	9784		6157	57062		56160	79677
25	79930		2885	9793		6157	60625		56160	197370
25	80031		2885	9826		6157	63875		56160	286053
25	80831		2885	9830		6157	64965		56163	148581
25	80852		2885	9846		6157	65003		56171	146754
25	81857		2885	9863		6157	80324		56241	56886
25	81928		2885	9921		6157	83480		56241	63917
25	83541		2885	9931		6157	84172		56243	56915
25	83660		2885	9948		6157	92345		56243	57511
25	83747		2885	9963		6157	142940		56243	79571
25	84287		2885	9967		6157	192670		56243	79621
25	85358		2885	9971		6157	284821		56243	80145
25	90990		2885	10006		6157	391656		56243	84062
25	91179		2885	10015		6157	440737		56252	57599
25	91746		2885	10016		6157	441876		56252	81631
25	91768		2885	10019		6157	619563		56252	84557
25	92591		2885	10040		6157	642892		56252	85015
25	114784		2885	10092		6157	643167		56254	128710
25	114879		2885	10096		6157	647276		56257	84464
25	126669		2885	10097		6157	647436		56259	57658
25	127933		2885	10109		6157	653881		56259	84081
25	170825		2885	10114		6157	727826		56259	84790
25	220077		2885	10163		6157	728207		56259	407043
25	284086		2885	10188		6157	100128766		56265	100271831
25	344148		2885	10216		6157	100129975		56267	64599
25	646079		2885	10236		6157	100131863		56267	81631
25	646316		2885	10252		6157	100132795		56267	84557
25	653879		2885	10253		6158	6159		56267	115677
25	100128553		2885	10262		6158	6160		56267	125061
26	1610		2885	10278		6158	6164		56267	440738
26	1644		2885	10293		6158	6165		56288	57530
26	1785		2885	10294		6158	6167		56288	58494
26	2245		2885	10298		6158	6168		56288	83700
26	3067		2885	10342		6158	6169		56288	84552
26	3176		2885	10376		6158	6175		56288	84612
26	4953		2885	10383		6158	6176		56288	100505519
26	6723		2885	10401		6158	6188		56302	284685
26	79814		2885	10419		6158	6193		56339	57721
27	613		2885	10451		6158	6194		56339	84062
27	847		2885	10461		6158	6201		56339	116987
27	1398		2885	10492		6158	6203		56341	664709
27	1399		2885	10527		6158	6204		56474	64425
27	1857		2885	10531		6158	6208		56474	84172
27	1956		2885	10540		6158	6210		56474	171568
27	2048		2885	10552		6158	6217		56475	282974
27	2064		2885	10557		6158	6223		56477	57007
27	2065		2885	10603		6158	6227		56477	58191
27	2066		2885	10617		6158	6228		56478	100131693
27	2139		2885	10618		6158	6229		56479	81033
27	2140		2885	10627		6158	6234		56479	93107
27	2534		2885	10656		6158	6235		56479	131096
27	2876		2885	10657		6158	6727		56479	169522
27	2885		2885	10659		6158	6729		56479	170850
27	3055		2885	10687		6158	6746		56548	79586
27	3175		2885	10772		6158	6747		56548	166012
27	3265		2885	10782		6158	6748		56548	337876
27	4294		2885	10808		6158	6780		56603	64816
27	4690		2885	10817		6158	6872		56603	284541
27	5080		2885	10818		6158	7311		56603	100861540
27	5295		2885	10825		6158	7321		56605	57647
27	5335		2885	10845		6158	7405		56605	65083
27	5515		2885	10856		6158	7458		56605	79050
27	5789		2885	10915		6158	8634		56605	79954
27	5888		2885	10919		6158	8664		56605	80336
27	6092		2885	10956		6158	8665		56605	81929
27	6599		2885	10957		6158	8666		56605	84135
27	6714		2885	10987		6158	8667		56605	84916
27	8470		2885	11127		6158	8668		56605	92856
27	9610		2885	11154		6158	8894		56605	134430
27	10006		2885	11176		6158	9051		56605	201595
27	10152		2885	11183		6158	9669		56605	441032
27	10174		2885	11184		6158	9939		56605	642311
27	10572		2885	11248		6158	10487		56605	643949
27	23332		2885	11250		6158	10952		56605	653877
27	51091		2885	11333		6158	11224		56605	100131254
27	54869		2885	11337		6158	11337		56616	57448
27	55740		2885	11345		6158	11345		56616	64750
27	80306		2885	11346		6158	23405		56616	79444
29	148		2885	22839		6158	23480		56616	85407
29	1742		2885	22885		6158	25873		56623	414918
29	5879		2885	22905		6158	25885		56624	56848
29	55914		2885	22941		6158	26795		56624	64781
30	33		2885	22974		6158	26820		56624	81537
30	34		2885	22998		6158	27335		56624	84612
30	35		2885	22999		6158	28514		56624	123099
30	36		2885	23013		6158	28972		56624	166929
30	38		2885	23019		6158	29058		56624	259230
30	39		2885	23114		6158	51100		56624	339221
30	51		2885	23126		6158	51649		56647	85236
30	158		2885	23164		6158	55646		56648	83475
30	1384		2885	23172		6158	94163		56648	84557
30	1431		2885	23230		6158	116938		56648	440738
30	1432		2885	23328		6158	151648		56648	619505
30	1962		2885	23352		6158	595100		56648	619562
30	3028		2885	23384		6158	619499		56652	57626
30	3030		2885	23476		6158	619505		56652	64400
30	3033		2885	23603		6158	619562		56652	79912
30	3155		2885	23607		6158	619565		56652	285829
30	3156		2885	23616		6158	100037280		56654	83755
30	3157		2885	23624		6158	100505503		56655	79602
30	3158		2885	23710		6158	100508408		56655	112869
30	3295		2885	23768		6159	6160		56658	80019
30	4329		2885	25758		6159	6164		56658	84812
30	5095		2885	25759		6159	6165		56658	387522
30	5096		2885	25873		6159	6167		56658	100037280
30	5166		2885	25890		6159	6168		56667	56913
30	5191		2885	25920		6159	6169		56667	79623
30	5438		2885	25924		6159	6175		56667	117248
30	6517		2885	25925		6159	6176		56667	140453
30	6713		2885	25930		6159	6188		56667	143662
30	8310		2885	25970		6159	6193		56667	200958
30	8564		2885	26052		6159	6194		56667	283463
30	10005		2885	26064		6159	6201		56667	727897
30	10295		2885	26108		6159	6203		56667	100134216
30	11001		2885	26140		6159	6204		56673	284685
30	11091		2885	26153		6159	6208		56674	57062
30	26275		2885	26191		6159	6210		56676	286749
30	51004		2885	26227		6159	6217		56729	723961
30	55902		2885	26275		6159	6223		56776	56907
30	57609		2885	26986		6159	6227		56848	81537
30	197322		2885	27036		6159	6228		56848	125981
31	32		2885	27040		6159	6229		56848	130367
31	38		2885	27043		6159	6234		56848	340485
31	39		2885	27079		6159	6235		56850	57154
31	47		2885	27154		6159	6727		56850	80852
31	51		2885	27240		6159	6728		56852	57819
31	132		2885	27333		6159	6745		56852	257218
31	353		2885	29102		6159	6748		56886	81631
31	408		2885	29109		6159	7311		56886	440738
31	435		2885	29127		6159	8662		56889	90196
31	509		2885	29760		6159	8664		56893	56937
31	526		2885	29766		6159	8665		56893	57161
31	529		2885	29886		6159	8666		56893	57326
31	672		2885	29934		6159	8667		56893	57409
31	788		2885	29993		6159	8668		56893	57542
31	908		2885	29998		6159	8894		56893	58506
31	1040		2885	30011		6159	9669		56893	60626
31	1114		2885	30837		6159	9789		56893	64112
31	1314		2885	30850		6159	9939		56893	64753
31	1434		2885	50807		6159	10952		56893	64770
31	1459		2885	50852		6159	11224		56893	65117
31	1503		2885	51082		6159	23480		56893	79096
31	1615		2885	51109		6159	25873		56893	79152
31	1656		2885	51133		6159	26019		56893	79879
31	1737		2885	51371		6159	26795		56893	80125
31	1744		2885	51375		6159	26820		56893	80318
31	1937		2885	51474		6159	27335		56893	80332
31	1938		2885	51517		6159	28972		56893	80777
31	1968		2885	51560		6159	90701		56893	83440
31	1984		2885	51596		6159	94163		56893	84833
31	2166		2885	51631		6159	116938		56893	84970
31	2194		2885	51673		6159	595100		56893	91181
31	2592		2885	51726		6159	606500		56893	93974
31	2617		2885	51762		6159	619505		56893	113878
31	2643		2885	53358		6159	619562		56893	114897
31	2935		2885	54058		6159	619565		56893	121506
31	3141		2885	54106		6159	100505503		56893	124220
31	3313		2885	54149		6159	100508408		56893	125170
31	3326		2885	54206		6160	6161		56893	150771
31	3329		2885	54433		6160	6164		56893	203260
31	3337		2885	54521		6160	6165		56893	283820
31	3376		2885	54532		6160	6167		56893	338692
31	3417		2885	54900		6160	6168		56893	388677
31	3418		2885	54923		6160	6169		56893	441032
31	3419		2885	55075		6160	6175		56893	643446
31	3421		2885	55114		6160	6176		56893	653808
31	3476		2885	55183		6160	6188		56893	727738
31	3611		2885	55210		6160	6193		56893	100128265
31	3843		2885	55234		6160	6194		56894	57678
31	4143		2885	55243		6160	6201		56894	64600
31	4163		2885	55291		6160	6203		56894	84803
31	4191		2885	55437		6160	6204		56894	137964
31	4199		2885	55593		6160	6208		56894	150763
31	4216		2885	55740		6160	6210		56895	57678
31	4522		2885	55824		6160	6217		56895	84803
31	4609		2885	55914		6160	6223		56895	137964
31	4677		2885	55920		6160	6227		56895	150763
31	4706		2885	56243		6160	6228		56895	160851
31	4736		2885	56658		6160	6229		56896	91584
31	4831		2885	56666		6160	6233		56897	57118
31	5162		2885	56851		6160	6234		56897	57804
31	5166		2885	56955		6160	6235		56897	64802
31	5211		2885	57007		6160	6727		56897	79154
31	5214		2885	57175		6160	6728		56897	114884
31	5373		2885	57190		6160	6729		56897	652522
31	5427		2885	57326		6160	6734		56898	64064
31	5431		2885	57504		6160	6748		56898	65985
31	5434		2885	57556		6160	7311		56901	81688
31	5435		2885	58480		6160	8662		56901	81890
31	5439		2885	58508		6160	8664		56901	140735
31	5481		2885	58512		6160	8665		56901	197131
31	5521		2885	58517		6160	8666		56901	285829
31	5537		2885	58530		6160	8667		56902	56915
31	5562		2885	59271		6160	8668		56902	57546
31	5563		2885	60385		6160	8894		56902	57647
31	5688		2885	63898		6160	8944		56902	58496
31	5690		2885	63971		6160	9669		56902	65083
31	5691		2885	64397		6160	9775		56902	79050
31	5701		2885	64714		6160	9939		56902	79954
31	5704		2885	64762		6160	10921		56902	80135
31	5705		2885	64783		6160	10952		56902	83732
31	5706		2885	65220		6160	11224		56902	83939
31	5707		2885	79705		6160	22916		56902	84135
31	5708		2885	79723		6160	23478		56902	84549
31	5709		2885	79784		6160	23480		56902	84916
31	5710		2885	79890		6160	25873		56902	84940
31	5714		2885	79930		6160	26019		56902	92856
31	5719		2885	80184		6160	26795		56902	125058
31	5836		2885	80306		6160	26820		56902	134430
31	6135		2885	80317		6160	27335		56902	400013
31	6141		2885	80831		6160	28972		56902	642311
31	6156		2885	80852		6160	90701		56902	653877
31	6208		2885	81542		6160	94163		56902	100132364
31	6224		2885	81631		6160	116938		56904	57085
31	6229		2885	81875		6160	595100		56904	79876
31	6241		2885	81876		6160	619505		56904	140890
31	6310		2885	83481		6160	619562		56904	282991
31	6625		2885	83541		6160	619565		56904	339965
31	6648		2885	83743		6160	100505503		56904	494143
31	6720		2885	83747		6160	100508408		56906	83755
31	6897		2885	83759		6160	100529097		56906	140735
31	7001		2885	83872		6161	6164		56907	441032
31	7184		2885	84172		6161	6165		56910	89782
31	7203		2885	84251		6161	6167		56911	257397
31	7277		2885	84557		6161	6168		56913	192134
31	7314		2885	84687		6161	6175		56913	200958
31	7317		2885	84914		6161	6188		56913	727897
31	7407		2885	84952		6161	6191		56915	57647
31	7419		2885	84959		6161	6193		56915	65083
31	7514		2885	84962		6161	6194		56915	80135
31	7529		2885	85021		6161	6205		56915	80336
31	8518		2885	85358		6161	6208		56915	80764
31	8602		2885	85477		6161	6210		56915	83940
31	8802		2885	90134		6161	6217		56915	84301
31	8813		2885	90843		6161	6223		56915	87178
31	9093		2885	90933		6161	6235		56915	92856
31	9276		2885	91179		6161	8944		56915	115752
31	9320		2885	91624		6161	11224		56915	118460
31	9391		2885	92521		6161	94163		56915	148156
31	9533		2885	92591		6161	116938		56915	155370
31	9669		2885	92799		6161	595100		56915	167227
31	9945		2885	94137		6161	619505		56915	653877
31	10051		2885	114299		6161	619562		56915	728533
31	10061		2885	114825		6161	100505503		56915	100133017
31	10075		2885	114883		6161	100508408		56916	65083
31	10092		2885	116985		6164	6165		56916	84940
31	10096		2885	118471		6164	6167		56916	132625
31	10097		2885	118788		6164	6168		56916	647276
31	10109		2885	124540		6164	6169		56916	728380
31	10295		2885	126308		6164	6175		56916	100131254
31	10382		2885	139716		6164	6176		56919	57602
31	10383		2885	140469		6164	6188		56922	64087
31	10535		2885	140706		6164	6193		56923	60675
31	10552		2885	147179		6164	6194		56923	129521
31	10575		2885	150946		6164	6201		56923	347148
31	10576		2885	152503		6164	6203		56925	80025
31	10598		2885	155435		6164	6204		56925	116154
31	10621		2885	163859		6164	6208		56926	123879
31	10623		2885	170825		6164	6210		56926	283820
31	10856		2885	171023		6164	6217		56927	90678
31	10963		2885	196528		6164	6218		56931	90353
31	10985		2885	200958		6164	6223		56941	57511
31	11001		2885	202559		6164	6227		56943	56970
31	11091		2885	221692		6164	6228		56943	93624
31	11128		2885	245711		6164	6229		56943	112869
31	11144		2885	254827		6164	6230		56945	84557
31	11321		2885	266812		6164	6233		56945	387082
31	11337		2885	282890		6164	6234		56949	57461
31	22870		2885	282974		6164	6235		56949	57685
31	22948		2885	282991		6164	6595		56949	57703
31	23160		2885	283377		6164	6727		56949	57819
31	23195		2885	284086		6164	6728		56949	84662
31	23230		2885	284230		6164	6745		56949	400011
31	23277		2885	286495		6164	6747		56949	652147
31	23392		2885	344148		6164	6748		56949	653889
31	23411		2885	344593		6164	7311		56949	100533467
31	23534		2885	373156		6164	7314		56950	57473
31	25873		2885	388344		6164	7405		56950	134147
31	25885		2885	388556		6164	7458		56950	259266
31	26140		2885	390284		6164	7555		56950	644390
31	26275		2885	391656		6164	8662		56950	728207
31	26958		2885	399687		6164	8664		56950	100131693
31	27349		2885	399694		6164	8665		56952	60491
31	29789		2885	400652		6164	8666		56952	80308
31	29889		2885	441032		6164	8667		56952	85002
31	29925		2885	441400		6164	8668		56952	284685
31	51082		2885	441876		6164	8894		56953	129607
31	51116		2885	619571		6164	8944		56956	57154
31	51128		2885	642892		6164	9045		56957	79155
31	51163		2885	643949		6164	9051		56957	152137
31	51202		2885	646079		6164	9669		56963	84988
31	51382		2885	646966		6164	9939		56963	125058
31	51520		2885	647000		6164	10921		56963	148738
31	54517		2885	647276		6164	10952		56963	285704
31	54995		2885	647436		6164	11224		56970	79048
31	55278		2885	648822		6164	11345		56970	112869
31	55324		2885	652147		6164	22916		56992	57405
31	55697		2885	652460		6164	23480		56992	57562
31	55703		2885	653773		6164	25873		56992	64151
31	55748		2885	653881		6164	26795		56992	83540
31	55751		2885	664709		6164	26820		56992	84557
31	55902		2885	723961		6164	27335		56992	259266
31	57038		2885	727826		6164	28972		56993	80273
31	57118		2885	728026		6164	51100		56993	92609
31	57180		2885	728207		6164	54606		56993	131118
31	57510		2885	728380		6164	57118		56993	131474
31	57609		2885	728553		6164	94163		56993	401505
31	63826		2885	728698		6164	116938		56993	100129272
31	64210		2885	728937		6164	284230		56993	100287932
31	64223		2885	729208		6164	284821		56994	79888
31	64425		2885	729236		6164	440737		56994	85465
31	64434		2885	729494		6164	442270		56994	160851
31	65095		2885	729634		6164	595100		56996	80198
31	79154		2885	731605		6164	619499		56997	84274
31	79726		2885	6775072		6164	619505		56998	79656
31	79947		2885	6775083		6164	619562		56998	83955
31	83475		2885	100129237		6164	619565		56998	85302
31	84172		2885	100129975		6164	728207		56998	259266
31	84532		2885	100131863		6164	100131863		56998	652460
31	90353		2885	100131905		6164	100505503		56998	729634
31	92609		2885	100132779		6164	100508408		57001	64785
31	113675		2885	100132795		6165	6167		57002	57562
31	116150		2885	100526767		6165	6168		57002	81631
31	148811		2886	2887		6165	6169		57002	84557
31	171568		2886	2975		6165	6175		57003	152137
31	197322		2886	2976		6165	6176		57003	373156
31	200576		2886	3608		6165	6188		57003	388474
31	206358		2886	3643		6165	6193		57007	58191
31	283106		2886	3692		6165	6194		57007	196883
31	388524		2886	3815		6165	6201		57017	57719
31	440434		2886	4131		6165	6203		57017	92345
31	441032		2886	4733		6165	6204		57018	728642
31	441282		2886	4841		6165	6205		57026	65220
31	644131		2886	4926		6165	6206		57026	441032
31	647276		2886	5159		6165	6208		57037	116064
31	650638		2886	5245		6165	6210		57038	79947
31	652147		2886	5431		6165	6217		57038	92935
31	729494		2886	5635		6165	6223		57038	116150
32	38		2886	5747		6165	6227		57038	440275
32	51		2886	5935		6165	6228		57038	440434
32	132		2886	5955		6165	6229		57055	66037
32	353		2886	5976		6165	6232		57062	57696
32	435		2886	5979		6165	6233		57062	60528
32	509		2886	5985		6165	6234		57062	65083
32	526		2886	6142		6165	6235		57062	79039
32	529		2886	6165		6165	6457		57062	79065
32	788		2886	6169		6165	6464		57062	80135
32	908		2886	6176		6165	6727		57062	80336
32	1040		2886	6182		6165	6728		57062	81631
32	1314		2886	6218		6165	6746		57062	84294
32	1374		2886	6224		6165	6748		57062	84464
32	1434		2886	6229		6165	7189		57062	84671
32	1503		2886	6234		6165	7311		57062	284288
32	1615		2886	6421		6165	7405		57062	284821
32	1656		2886	6426		6165	7525		57062	286512
32	1737		2886	6432		6165	7555		57062	388344
32	1744		2886	6464		6165	8634		57062	388474
32	1937		2886	6634		6165	8662		57062	441032
32	1938		2886	6714		6165	8664		57062	441876
32	1968		2886	6732		6165	8665		57062	642311
32	1984		2886	6780		6165	8666		57062	642443
32	2166		2886	7010		6165	8667		57062	643446
32	2194		2886	7520		6165	8668		57062	643949
32	2592		2886	7525		6165	8872		57062	647276
32	2617		2886	7529		6165	8894		57062	647436
32	2643		2886	7531		6165	9045		57062	653877
32	2935		2886	7532		6165	9051		57062	653881
32	3141		2886	7533		6165	9455		57062	692312
32	3313		2886	7534		6165	9669		57062	728207
32	3326		2886	7706		6165	9775		57062	728380
32	3329		2886	7818		6165	9939		57062	729608
32	3337		2886	8341		6165	10061		57062	729708
32	3376		2886	8662		6165	10096		57062	100128766
32	3417		2886	8663		6165	10153		57062	100129975
32	3418		2886	8971		6165	10952		57062	100131863
32	3419		2886	9020		6165	11224		57082	57122
32	3421		2886	9329		6165	11345		57082	57405
32	3476		2886	9402		6165	22872		57082	64105
32	3843		2886	9782		6165	23405		57082	64946
32	4143		2886	9793		6165	23480		57082	79003
32	4191		2886	9908		6165	23481		57082	79019
32	4199		2886	10155		6165	23597		57082	79023
32	4216		2886	10189		6165	23708		57082	79172
32	4522		2886	10236		6165	25873		57082	79682
32	4677		2886	10270		6165	26795		57082	79902
32	4706		2886	10492		6165	26819		57082	79980
32	4736		2886	10528		6165	26820		57082	80152
32	4831		2886	10594		6165	27335		57082	81930
32	5162		2886	10607		6165	51042		57082	83540
32	5166		2886	10642		6165	51100		57082	84643
32	5211		2886	10949		6165	51649		57082	91687
32	5214		2886	10969		6165	54606		57082	147841
32	5373		2886	10971		6165	54984		57082	151246
32	5427		2886	10985		6165	57062		57082	151648
32	5431		2886	11052		6165	64750		57082	220134
32	5434		2886	11100		6165	79039		57082	348995
32	5435		2886	23517		6165	79065		57082	401541
32	5439		2886	25873		6165	79720		57085	57605
32	5481		2886	26121		6165	94163		57085	619571
32	5521		2886	26156		6165	116938		57088	83755
32	5537		2886	27289		6165	344593		57089	159371
32	5563		2886	27339		6165	595100		57092	115426
32	5571		2886	53353		6165	606500		57095	79577
32	5688		2886	57062		6165	619505		57096	261734
32	5690		2886	58530		6165	619562		57097	80344
32	5691		2886	83743		6165	619565		57097	84705
32	5701		2886	83872		6165	729566		57099	57154
32	5704		2886	117246		6165	100505503		57099	642954
32	5705		2886	259215		6165	100508408		57103	80201
32	5706		2886	284685		6166	6167		57104	80339
32	5707		2886	391656		6166	6188		57104	84649
32	5708		2886	440737		6166	6223		57104	440503
32	5709		2886	442270		6166	6228		57109	124641
32	5710		2886	619563		6166	6235		57111	64750
32	5714		2886	642311		6166	51100		57111	80223
32	5719		2886	644315		6166	219541		57111	728294
32	5836		2886	644422		6166	595100		57113	84876
32	6135		2886	727826		6167	6168		57115	114771
32	6141		2886	728698		6167	6169		57118	57510
32	6156		2886	729236		6167	6175		57118	83548
32	6208		2886	100129237		6167	6176		57118	83940
32	6224		2886	100129492		6167	6188		57118	84254
32	6229		2886	100131905		6167	6191		57118	84301
32	6241		2886	100291837		6167	6193		57118	84896
32	6625		2887	3015		6167	6194		57118	90441
32	6648		2887	3146		6167	6201		57118	93973
32	6720		2887	3159		6167	6203		57118	123169
32	6794		2887	3183		6167	6204		57118	130355
32	6897		2887	3189		6167	6208		57118	134218
32	6945		2887	3301		6167	6210		57118	400011
32	7001		2887	3376		6167	6217		57118	441032
32	7184		2887	3479		6167	6223		57118	728937
32	7203		2887	3480		6167	6227		57118	100131160
32	7277		2887	3608		6167	6228		57118	100291837
32	7314		2887	3643		6167	6229		57120	80314
32	7317		2887	3667		6167	6233		57120	84280
32	7407		2887	3692		6167	6234		57120	84552
32	7419		2887	3717		6167	6235		57120	91147
32	7514		2887	3791		6167	6319		57120	114823
32	8602		2887	3815		6167	6576		57120	359948
32	8802		2887	3837		6167	6727		57120	388524
32	8813		2887	4000		6167	6728		57120	730041
32	9093		2887	4001		6167	6746		57122	57405
32	9276		2887	4254		6167	6748		57122	64105
32	9320		2887	4615		6167	6872		57122	64795
32	9533		2887	4673		6167	7311		57122	64946
32	9669		2887	4734		6167	7572		57122	65109
32	9945		2887	4831		6167	8520		57122	79003
32	10051		2887	4839		6167	8662		57122	79019
32	10061		2887	4841		6167	8664		57122	79023
32	10075		2887	4926		6167	8665		57122	79682
32	10092		2887	5155		6167	8666		57122	79833
32	10096		2887	5159		6167	8667		57122	79902
32	10097		2887	5250		6167	8668		57122	79980
32	10109		2887	5516		6167	8894		57122	80152
32	10295		2887	5518		6167	8944		57122	81565
32	10382		2887	5573		6167	9524		57122	81929
32	10383		2887	5578		6167	9669		57122	81930
32	10535		2887	5591		6167	9775		57122	83540
32	10552		2887	5594		6167	9939		57122	91687
32	10575		2887	5604		6167	10952		57122	129401
32	10576		2887	5635		6167	10972		57122	147841
32	10598		2887	5708		6167	11224		57122	151246
32	10621		2887	5713		6167	23478		57122	151648
32	10623		2887	5859		6167	23480		57122	220134
32	10856		2887	5894		6167	23708		57122	285116
32	10963		2887	5901		6167	25873		57122	348995
32	10985		2887	5935		6167	26019		57122	401541
32	11001		2887	5955		6167	26795		57122	441032
32	11091		2887	5979		6167	26819		57122	642311
32	11128		2887	6169		6167	26820		57122	100302196
32	11144		2887	6176		6167	27335		57126	284685
32	11321		2887	6224		6167	28972		57128	729403
32	22870		2887	6229		6167	51122		57130	57171
32	22948		2887	6294		6167	51187		57130	60481
32	23160		2887	6421		6167	54606		57130	79152
32	23195		2887	6426		6167	55770		57130	80343
32	23230		2887	6427		6167	60559		57130	85019
32	23277		2887	6432		6167	94163		57130	85465
32	23392		2887	6464		6167	116938		57130	94103
32	23417		2887	6500		6167	595100		57130	123879
32	23534		2887	6601		6167	606500		57130	201562
32	25873		2887	6606		6167	619505		57130	283461
32	25885		2887	6634		6167	619562		57130	387700
32	26140		2887	6651		6167	619565		57132	58499
32	26275		2887	6714		6167	647276		57132	90417
32	26958		2887	6749		6167	729340		57132	128866
32	27349		2887	7520		6167	100129975		57132	159195
32	29789		2887	7531		6167	100505503		57132	652147
32	29889		2887	7534		6167	100508408		57132	100132068
32	29925		2887	7913		6167	100529097		57136	84695
32	51082		2887	7919		6168	6169		57139	64919
32	51085		2887	8087		6168	6175		57142	65078
32	51116		2887	8243		6168	6176		57142	79666
32	51128		2887	8341		6168	6185		57142	84816
32	51163		2887	8570		6168	6188		57142	84894
32	51202		2887	9020		6168	6193		57142	146760
32	51382		2887	9131		6168	6194		57143	84274
32	51422		2887	9221		6168	6201		57144	57620
32	51520		2887	9343		6168	6203		57144	79269
32	53632		2887	9402		6168	6204		57144	84445
32	54517		2887	9555		6168	6205		57144	115825
32	54995		2887	9588		6168	6208		57144	388474
32	55278		2887	9736		6168	6210		57147	100129652
32	55324		2887	9775		6168	6217		57148	57186
32	55697		2887	9782		6168	6218		57148	253959
32	55703		2887	9793		6168	6223		57154	57514
32	55748		2887	9908		6168	6227		57154	57642
32	55751		2887	9919		6168	6228		57154	57761
32	55902		2887	9987		6168	6229		57154	64718
32	57038		2887	10006		6168	6232		57154	64750
32	57118		2887	10155		6168	6234		57154	79612
32	57180		2887	10189		6168	6235		57154	79836
32	57510		2887	10236		6168	6464		57154	80117
32	57609		2887	10382		6168	6727		57154	80349
32	63826		2887	10432		6168	6731		57154	84085
32	64210		2887	10492		6168	6748		57154	85015
32	64223		2887	10514		6168	6872		57154	85409
32	64425		2887	10526		6168	7311		57154	85415
32	64434		2887	10528		6168	7405		57154	85451
32	65095		2887	10594		6168	7428		57154	93611
32	79154		2887	10642		6168	8662		57154	94134
32	79726		2887	10657		6168	8664		57154	115703
32	79947		2887	10750		6168	8665		57154	117583
32	83475		2887	10949		6168	8666		57154	127933
32	84172		2887	10963		6168	8667		57154	140901
32	84532		2887	10985		6168	8668		57154	148738
32	90353		2887	11052		6168	8894		57154	245711
32	92335		2887	11215		6168	8944		57154	285704
32	92609		2887	11335		6168	9051		57154	647859
32	113675		2887	11338		6168	9669		57154	728116
32	116150		2887	22948		6168	9789		57159	84675
32	148811		2887	23122		6168	9939		57159	84676
32	171568		2887	23246		6168	10133		57159	148581
32	197322		2887	23451		6168	10556		57161	57162
32	200576		2887	23517		6168	10818		57161	80012
32	206358		2887	23603		6168	10921		57161	246330
32	388524		2887	25873		6168	10952		57161	619563
32	440434		2887	26058		6168	11091		57161	646626
32	441032		2887	26121		6168	11224		57162	246330
32	644131		2887	26156		6168	11337		57165	440359
32	647276		2887	27339		6168	22872		57167	79923
32	650638		2887	29927		6168	23212		57167	112939
32	652147		2887	50628		6168	23404		57167	388112
32	729494		2887	54442		6168	23405		57169	84466
33	34		2887	55127		6168	23480		57171	199857
33	1374		2887	57448		6168	25873		57176	80222
33	1375		2887	64151		6168	25885		57178	57685
33	1376		2887	64599		6168	25980		57179	79159
33	1632		2887	79026		6168	26354		57180	57805
33	1892		2887	80005		6168	26778		57180	64210
33	1962		2887	84466		6168	26795		57180	80755
33	2180		2887	84823		6168	26819		57180	81873
33	2181		2887	94239		6168	26820		57180	84940
33	2182		2887	117246		6168	27292		57180	644131
33	3030		2887	144455		6168	27335		57180	653888
33	3032		2887	220077		6168	28972		57180	729494
33	3190		2887	284230		6168	51010		57187	58490
33	10449		2887	284695		6168	51042		57187	60558
33	51703		2887	285829		6168	51100		57187	79154
34	38		2887	391656		6168	51187		57187	79228
34	39		2887	400011		6168	51700		57187	79718
34	1374		2887	440737		6168	54512		57187	80145
34	1375		2887	642311		6168	54606		57187	84321
34	1376		2887	644315		6168	54984		57187	158747
34	1629		2887	644422		6168	55183		57187	255738
34	1666		2887	652147		6168	55791		57187	440434
34	1892		2887	723961		6168	56915		57187	728698
34	1962		2887	727826		6168	57062		57187	100129492
34	2108		2887	728860		6168	79039		57187	100132795
34	2109		2887	729236		6168	80135		57192	79939
34	2180		2887	100129492		6168	92856		57205	64282
34	2181		2887	100131905		6168	94163		57205	653303
34	2639		2888	3643		6168	116938		57205	100131254
34	3030		2888	3667		6168	140801		57215	80764
34	3032		2888	4790		6168	155370		57216	260425
34	3033		2888	5156		6168	284230		57223	151987
34	4329		2888	5159		6168	440737		57292	344593
34	5095		2888	5584		6168	595100		57325	112869
34	5096		2888	5590		6168	606500		57326	151871
34	5465		2888	6446		6168	619505		57326	285829
34	6256		2888	7010		6168	619562		57332	84108
34	6517		2888	8658		6168	619565		57332	84333
34	6872		2888	8878		6168	100131863		57332	84678
34	7405		2888	9020		6168	100505503		57332	84733
34	9444		2888	80351		6168	100508408		57332	84759
34	9821		2888	723961		6168	100529097		57332	171023
34	10449		2889	3055		6169	6175		57332	648927
34	10499		2889	3265		6169	6176		57332	100532731
34	10868		2889	4233		6169	6188		57333	57542
34	23205		2889	4690		6169	6193		57333	158471
34	23710		2889	4739		6169	6194		57333	283987
34	26100		2889	5156		6169	6201		57336	80021
34	51703		2889	5295		6169	6203		57381	81704
34	55902		2889	5587		6169	6204		57381	115703
34	56922		2889	5649		6169	6205		57396	59286
34	57144		2889	5781		6169	6208		57396	166378
34	64087		2889	5906		6169	6210		57396	388753
34	79611		2889	5908		6169	6217		57396	400011
34	84532		2889	6464		6169	6223		57396	440689
34	373509		2889	6714		6169	6227		57396	100132364
34	387082		2889	7436		6169	6228		57402	140576
35	38		2889	7525		6169	6229		57403	64750
35	39		2889	7804		6169	6232		57405	64105
35	1629		2889	9564		6169	6233		57405	64151
35	1892		2889	10580		6169	6234		57405	64946
35	1962		2889	10817		6169	6235		57405	79003
35	2108		2889	10818		6169	6727		57405	79019
35	2639		2889	22800		6169	6728		57405	79023
35	3030		2889	23433		6169	6731		57405	79172
35	3032		2889	646079		6169	6748		57405	79682
35	6296		2889	730041		6169	7030		57405	79902
35	6517		2890	2891		6169	7133		57405	79980
35	10449		2890	2893		6169	7189		57405	80152
35	54988		2890	2895		6169	7311		57405	81930
35	123876		2890	2898		6169	7405		57405	83540
35	341392		2890	2899		6169	8412		57405	91687
35	348158		2890	3309		6169	8662		57405	147841
36	38		2890	3579		6169	8664		57405	151246
36	39		2890	4645		6169	8665		57405	151648
36	593		2890	5566		6169	8666		57405	220134
36	594		2890	5578		6169	8667		57405	259266
36	1738		2890	6386		6169	8668		57405	348995
36	1892		2890	6855		6169	8767		57405	401541
36	1962		2890	7220		6169	8848		57409	84775
36	2639		2890	7529		6169	8894		57409	118460
36	3030		2890	8878		6169	9669		57410	57510
36	3032		2890	9229		6169	9706		57410	92344
36	3172		2890	9456		6169	9775		57410	92345
36	6872		2890	9463		6169	10856		57410	122622
36	10449		2890	10369		6169	10921		57410	441032
36	10869		2890	23265		6169	10952		57418	84132
37	999		2890	23426		6169	11224		57418	84273
37	1374		2890	27445		6169	11337		57418	112939
37	1375		2890	50944		6169	11345		57418	132625
37	1376		2890	56850		6169	23328		57446	64779
37	1892		2890	57182		6169	23480		57446	79621
37	1962		2890	60412		6169	23612		57446	81553
37	2180		2890	85461		6169	25873		57447	81532
37	2181		2891	2892		6169	26100		57448	60412
37	3030		2891	2893		6169	26523		57448	79666
37	3032		2891	2895		6169	26795		57448	131034
37	3172		2891	2898		6169	26820		57448	221184
37	23205		2891	2901		6169	27161		57453	260425
37	23305		2891	3309		6169	27335		57459	93986
37	29904		2891	4905		6169	28972		57459	112939
37	51703		2891	5578		6169	51100		57459	161882
38	51		2891	5599		6169	51510		57459	642954
38	132		2891	5998		6169	51649		57462	92609
38	158		2891	6386		6169	55687		57463	347902
38	387		2891	6709		6169	81631		57463	386724
38	435		2891	6711		6169	84296		57464	80143
38	471		2891	6812		6169	84557		57464	80342
38	705		2891	7529		6169	94163		57464	83992
38	1163		2891	7846		6169	116938		57464	85369
38	1431		2891	8499		6169	123879		57464	100529241
38	1491		2891	8878		6169	192670		57470	79931
38	1615		2891	9463		6169	595100		57470	81631
38	1737		2891	10369		6169	606500		57470	84132
38	1742		2891	11336		6169	619505		57470	84557
38	1962		2891	23265		6169	619562		57470	645822
38	1984		2891	23426		6169	619565		57472	79065
38	2224		2891	56850		6169	646079		57472	80336
38	2271		2891	58538		6169	100505503		57472	84897
38	2617		2891	60412		6169	100508408		57472	85456
38	2688		2891	80852		6170	100529097		57472	89958
38	2805		2892	3002		6171	58496		57472	91408
38	3028		2892	3309		6175	6176		57472	124801
38	3030		2892	4067		6175	6182		57472	246175
38	3032		2892	4905		6175	6184		57472	388344
38	3033		2892	5496		6175	6185		57472	440926
38	3069		2892	5578		6175	6187		57472	647276
38	3106		2892	6386		6175	6188		57472	729236
38	3155		2892	7529		6175	6191		57472	100129975
38	3156		2892	8878		6175	6193		57473	58487
38	3157		2892	9463		6175	6194		57473	60676
38	3158		2892	23426		6175	6201		57473	64855
38	3190		2892	80852		6175	6203		57473	80351
38	3295		2892	254263		6175	6204		57473	84445
38	3376		2893	5566		6175	6205		57473	100128526
38	3614		2893	5578		6175	6208		57473	100133770
38	3735		2893	5582		6175	6209		57474	84062
38	4163		2893	5599		6175	6210		57484	65264
38	4191		2893	6386		6175	6217		57484	148581
38	4350		2893	8826		6175	6223		57484	100037280
38	4351		2893	9463		6175	6224		57488	80227
38	4522		2893	10369		6175	6227		57489	57562
38	4677		2893	23426		6175	6228		57491	57763
38	4942		2894	9863		6175	6229		57491	553115
38	5019		2894	24139		6175	6234		57492	84557
38	5166		2894	57120		6175	6235		57492	285829
38	5211		2895	2898		6175	6261		57496	57591
38	5214		2895	2899		6175	6307		57496	93649
38	5358		2895	2901		6175	6319		57498	79577
38	5464		2895	5775		6175	6399		57505	84466
38	5716		2895	8678		6175	6517		57506	64135
38	5836		2895	9179		6175	6636		57506	79132
38	6517		2895	9863		6175	6727		57506	79671
38	6647		2895	22941		6175	6730		57506	80143
38	6713		2895	24139		6175	6734		57506	83737
38	7317		2895	57120		6175	6745		57506	84166
38	7341		2895	392862		6175	6746		57506	84282
38	7529		2896	3101		6175	6747		57506	148022
38	8564		2896	3198		6175	6748		57506	286140
38	8661		2896	3339		6175	6780		57506	340061
38	8662		2896	4093		6175	6829		57510	84172
38	8666		2896	4209		6175	6836		57510	124801
38	8668		2896	6590		6175	6885		57510	373156
38	9128		2896	6872		6175	7311		57510	406881
38	9129		2896	6898		6175	7316		57510	440434
38	10105		2896	8328		6175	7360		57510	441032
38	10289		2896	8788		6175	7405		57510	100302197
38	10295		2896	8940		6175	7419		57511	57609
38	10327		2896	23062		6175	7458		57511	64708
38	10419		2896	23410		6175	7529		57511	83548
38	10449		2896	131408		6175	7534		57511	84084
38	11001		2896	348487		6175	8078		57511	84342
38	11345		2897	6386		6175	8260		57511	91949
38	23043		2897	9456		6175	8340		57511	401548
38	23277		2897	9463		6175	8343		57511	440689
38	23417		2897	23426		6175	8349		57521	57580
38	26121		2898	2900		6175	8367		57521	58528
38	26275		2898	2901		6175	8517		57521	64121
38	26986		2898	2902		6175	8522		57521	64223
38	29789		2898	2904		6175	8626		57521	64794
38	51004		2898	4356		6175	8662		57521	64798
38	51520		2898	5532		6175	8664		57521	84335
38	55258		2898	5534		6175	8665		57521	253260
38	55748		2898	5562		6175	8666		57522	80728
38	55902		2898	5727		6175	8667		57522	85407
38	55964		2898	6386		6175	8668		57524	100129237
38	56270		2898	8573		6175	8697		57530	100506658
38	57609		2898	8643		6175	8894		57532	285829
38	64064		2898	9463		6175	8907		57534	148581
38	65125		2898	23426		6175	8944		57534	100037280
38	65985		2898	64130		6175	9020		57542	83878
38	80336		2898	133584		6175	9044		57545	80184
38	84532		2899	2900		6175	9093		57545	80776
38	92935		2899	2901		6175	9100		57545	91147
38	137872		2899	3172		6175	9126		57546	58496
38	197322		2899	5562		6175	9277		57546	65083
38	652147		2899	6386		6175	9320		57546	134430
38	653889		2899	8573		6175	9349		57549	84164
38	729403		2899	9463		6175	9361		57551	100996792
39	51		2899	23426		6175	9517		57553	81876
39	1045		2899	64130		6175	9524		57555	65125
39	1431		2901	4291		6175	9533		57555	85358
39	1737		2901	8733		6175	9646		57555	260425
39	1962		2901	51280		6175	9652		57556	57630
39	2778		2901	90678		6175	9669		57556	91584
39	3030		2902	2903		6175	9706		57556	153769
39	3032		2902	2904		6175	9775		57559	140545
39	3033		2902	2906		6175	9789		57562	64400
39	3106		2902	2911		6175	9821		57562	64968
39	3155		2902	2932		6175	9904		57562	79137
39	3157		2902	3192		6175	9933		57562	79641
39	3158		2902	3265		6175	9939		57562	84078
39	3725		2902	3303		6175	10055		57562	84289
39	4163		2902	3312		6175	10061		57562	84700
39	5019		2902	3667		6175	10153		57562	114928
39	5564		2902	3706		6175	10483		57562	266812
39	7189		2902	3897		6175	10484		57562	339970
39	7416		2902	4133		6175	10527		57562	647076
39	8310		2902	4430		6175	10552		57562	648927
39	8675		2902	4627		6175	10554		57562	728860
39	8900		2902	4628		6175	10564		57562	100129272
39	9474		2902	4629		6175	10565		57562	100132425
39	10289		2902	4644		6175	10802		57563	64841
39	10449		2902	4747		6175	10856		57563	80195
39	23043		2902	4763		6175	10934		57563	643949
39	24140		2902	4842		6175	10945		57570	100133770
39	55902		2902	4905		6175	10952		57571	84735
39	64064		2902	5170		6175	10985		57572	139818
39	65985		2902	5174		6175	11091		57573	64708
39	84532		2902	5211		6175	11103		57573	79092
39	283106		2902	5290		6175	11128		57576	80262
40	41		2902	5295		6175	11137		57576	112483
40	5037		2902	5321		6175	11152		57580	253260
40	9311		2902	5327		6175	11222		57580	391592
40	9399		2902	5332		6175	11224		57584	65125
40	9463		2902	5335		6175	11321		57589	255758
40	55176		2902	5501		6175	11331		57589	729208
41	2040		2902	5515		6175	11337		57591	93649
41	5037		2902	5518		6175	11345		57593	64641
41	5566		2902	5519		6175	22872		57593	253738
41	9399		2902	5520		6175	22984		57595	84376
41	9463		2902	5530		6175	23076		57595	114799
43	351		2902	5536		6175	23212		57596	58500
43	1103		2902	5566		6175	23405		57596	84080
43	1119		2902	5567		6175	23478		57596	84260
43	1282		2902	5573		6175	23480		57596	117144
43	1386		2902	5575		6175	23517		57596	147687
43	1939		2902	5576		6175	23560		57596	283987
43	2023		2902	5577		6175	23649		57596	645455
43	3725		2902	5578		6175	23708		57599	57621
43	3912		2902	5579		6175	23710		57599	58496
43	8292		2902	5581		6175	25824		57599	60487
43	9421		2902	5582		6175	25873		57599	64175
43	10399		2902	5594		6175	25885		57599	64854
43	11016		2902	5602		6175	26100		57599	65125
43	145270		2902	5604		6175	26155		57599	79915
43	284217		2902	5606		6175	26168		57599	81631
47	48		2902	5609		6175	26574		57599	84687
47	50		2902	5747		6175	26795		57599	91833
47	382		2902	5770		6175	26819		57599	92345
47	1029		2902	5864		6175	26820		57599	159090
47	1431		2902	5873		6175	27095		57599	219333
47	1737		2902	5879		6175	27258		57599	283106
47	1838		2902	5894		6175	27335		57599	440689
47	2194		2902	5898		6175	28972		57599	646817
47	2932		2902	5901		6175	29110		57599	652522
47	3172		2902	5911		6175	29889		57599	730429
47	4190		2902	6197		6175	29927		57600	201163
47	4191		2902	6670		6175	29979		57602	79902
47	4208		2902	6709		6175	30834		57602	84954
47	4831		2902	6711		6175	51068		57602	84955
47	5091		2902	6714		6175	51069		57602	134430
47	5105		2902	6804		6175	51100		57602	257218
47	5564		2902	7074		6175	51117		57602	283373
47	5566		2902	7082		6175	51144		57602	389421
47	5689		2902	7158		6175	51187		57604	60487
47	6517		2902	7187		6175	51312		57604	440689
47	6576		2902	7277		6175	51388		57605	131034
47	6872		2902	7529		6175	54433		57609	79050
47	6945		2902	7531		6175	54555		57609	79726
47	7030		2902	7532		6175	54675		57609	81889
47	7428		2902	7804		6175	54707		57609	151194
47	7529		2902	7846		6175	54888		57609	642443
47	8412		2902	7871		6175	55127		57610	57685
47	8793		2902	8766		6175	55131		57610	80731
47	8900		2902	8831		6175	55153		57610	80746
47	9146		2902	8927		6175	55226		57610	84466
47	9641		2902	8997		6175	55299		57610	85445
47	9706		2902	9118		6175	55651		57610	643446
47	9731		2902	9145		6175	55660		57617	64400
47	9821		2902	9229		6175	55759		57617	64601
47	26100		2902	9456		6175	55902		57617	65082
47	51085		2902	9479		6175	56915		57617	80324
47	51100		2902	9863		6175	57062		57617	84315
47	55226		2902	10142		6175	57120		57617	440434
47	57120		2902	10211		6175	57472		57634	64769
47	64841		2902	10369		6175	60314		57634	79065
47	81631		2902	10399		6175	60491		57634	80314
47	255967		2902	11113		6175	63875		57642	79849
48	50		2902	11336		6175	65095		57642	85301
48	1431		2902	22839		6175	79065		57642	91522
48	2271		2902	22941		6175	79152		57642	136227
48	2495		2902	23236		6175	80324		57642	169044
48	2512		2902	23237		6175	81631		57646	63967
48	3417		2902	23265		6175	81894		57647	58496
48	3418		2902	26060		6175	83401		57647	64282
48	3419		2902	26232		6175	84172		57647	64965
48	3420		2902	50944		6175	84557		57647	65083
48	3421		2902	55054		6175	90701		57647	79050
48	7316		2902	55844		6175	94097		57647	79954
48	10787		2902	57497		6175	94163		57647	84135
49	1874		2902	60412		6175	115708		57647	84916
49	5104		2902	64837		6175	116938		57647	92856
49	7783		2902	79784		6175	122553		57647	114049
49	7784		2902	84867		6175	122953		57647	134430
50	191		2902	94104		6175	134218		57647	441032
50	293		2902	116443		6175	140735		57647	642311
50	509		2902	116444		6175	158747		57647	643949
50	515		2902	121512		6175	197322		57647	653877
50	528		2902	153090		6175	317781		57647	729608
50	529		2902	340719		6175	440737		57647	100131254
50	545		2902	344593		6175	440738		57647	100132364
50	586		2902	407835		6175	595100		57658	79735
50	705		2902	100271831		6175	606500		57662	81027
50	808		2903	2904		6175	619505		57662	144100
50	875		2903	2905		6175	619562		57665	65263
50	902		2903	2906		6175	619565		57665	83475
50	908		2903	3265		6175	619569		57665	255738
50	1022		2903	3603		6175	619571		57665	400013
50	1072		2903	4356		6175	643949		57670	79577
50	1431		2903	5335		6175	647150		57673	285829
50	1453		2903	5578		6175	647436		57678	79888
50	1454		2903	5649		6175	653881		57678	84803
50	1615		2903	5775		6175	723961		57678	129642
50	1665		2903	5923		6175	728207		57678	137964
50	1742		2903	5998		6175	729020		57678	154141
50	1937		2903	6714		6175	100128766		57678	253558
50	1967		2903	7529		6175	100129975		57678	254531
50	1984		2903	7804		6175	100131254		57680	57819
50	2060		2903	8573		6175	100287932		57680	285829
50	2068		2903	8907		6175	100505503		57689	84628
50	2074		2903	9179		6175	100508408		57696	64318
50	2182		2903	9229		6175	100526842		57696	65083
50	2193		2903	9743		6175	100847052		57696	79039
50	2224		2903	9863		6176	6185		57696	80135
50	2280		2903	10142		6176	6188		57696	92170
50	2618		2903	10207		6176	6193		57696	284288
50	2665		2903	10211		6176	6194		57696	388474
50	2805		2903	80852		6176	6201		57696	400061
50	2904		2903	115703		6176	6203		57696	642311
50	3014		2903	116443		6176	6204		57696	647276
50	3069		2903	116444		6176	6205		57696	647436
50	3157		2904	2905		6176	6208		57696	653881
50	3172		2904	2906		6176	6210		57696	728207
50	3308		2904	2911		6176	6217		57696	728380
50	3313		2904	2932		6176	6223		57696	729340
50	3329		2904	2934		6176	6227		57696	729608
50	3417		2904	3265		6176	6228		57697	80010
50	3418		2904	3603		6176	6229		57697	80233
50	3419		2904	3667		6176	6232		57697	91442
50	3420		2904	3897		6176	6234		57697	116028
50	3421		2904	3939		6176	6235		57697	201254
50	3692		2904	3945		6176	6303		57698	84466
50	3708		2904	4001		6176	6461		57703	57819
50	3778		2904	4133		6176	6464		57703	652147
50	3837		2904	4155		6176	6727		57703	653889
50	3842		2904	4340		6176	6729		57703	100996779
50	3931		2904	4355		6176	6734		57707	65057
50	3981		2904	4356		6176	6746		57716	100129652
50	3988		2904	4430		6176	6747		57718	151987
50	4143		2904	4627		6176	6748		57727	81631
50	4191		2904	4628		6176	6872		57727	84557
50	4292		2904	4629		6176	7203		57727	440738
50	4331		2904	4637		6176	7280		57758	80274
50	4666		2904	4644		6176	7311		57761	79718
50	4673		2904	4729		6176	7405		57761	84060
50	4809		2904	4741		6176	7458		57787	65125
50	4839		2904	4747		6176	7525		57787	79803
50	4942		2904	4763		6176	7534		57787	81027
50	4967		2904	4842		6176	8412		57787	84552
50	5211		2904	4905		6176	8662		57787	85440
50	5214		2904	5052		6176	8664		57787	92335
50	5373		2904	5071		6176	8665		57787	140710
50	5464		2904	5170		6176	8666		57787	222658
50	5501		2904	5211		6176	8667		57787	399687
50	5537		2904	5290		6176	8668		57787	647000
50	5594		2904	5313		6176	8669		57787	100133673
50	5700		2904	5321		6176	8766		57794	83759
50	5704		2904	5335		6176	8894		57794	84991
50	5708		2904	5515		6176	9377		57794	693221
50	5710		2904	5530		6176	9551		57794	100302196
50	5713		2904	5536		6176	9669		57794	100616459
50	5715		2904	5567		6176	9706		57799	114034
50	5717		2904	5573		6176	9775		57801	84125
50	5836		2904	5575		6176	9789		57801	84239
50	5879		2904	5576		6176	9821		57801	84319
50	5888		2904	5577		6176	9939		57805	63925
50	5905		2904	5578		6176	10952		57805	84078
50	5981		2904	5579		6176	11051		57805	85390
50	5982		2904	5581		6176	11165		57805	373156
50	5984		2904	5582		6176	11224		57805	645455
50	6117		2904	5594		6176	11337		57817	148738
50	6241		2904	5602		6176	11345		57817	164656
50	6301		2904	5604		6176	23376		57819	63875
50	6389		2904	5606		6176	23405		57819	79797
50	6390		2904	5609		6176	23478		57819	80336
50	6517		2904	5649		6176	23480		57819	83707
50	6647		2904	5770		6176	23708		57819	149986
50	6897		2904	5781		6176	23710		57819	166378
50	7150		2904	5782		6176	25873		57819	284288
50	7277		2904	5787		6176	25874		57819	347746
50	7314		2904	5788		6176	26100		57819	374868
50	7317		2904	5793		6176	26795		57819	388646
50	7529		2904	5795		6176	26819		57819	400061
50	7531		2904	5862		6176	26820		57819	440689
50	7534		2904	5864		6176	27250		57819	647276
50	8334		2904	5873		6176	27335		57819	647436
50	8367		2904	5879		6176	28972		57819	652147
50	8556		2904	5894		6176	51100		57819	653877
50	8607		2904	5898		6176	55183		57819	653889
50	8802		2904	5901		6176	55791		57819	100129492
50	8867		2904	5911		6176	55957		57819	100130109
50	8886		2904	5923		6176	56267		57819	100131693
50	9320		2904	6197		6176	56905		57822	79977
50	9361		2904	6252		6176	64750		57826	79913
50	9474		2904	6506		6176	79716		57826	83660
50	9517		2904	6616		6176	81631		57826	85407
50	9540		2904	6711		6176	84164		57826	153527
50	9945		2904	6714		6176	84557		57826	644315
50	10001		2904	6804		6176	90701		57828	79820
50	10059		2904	6812		6176	94163		57828	117144
50	10097		2904	6857		6176	116938		57828	162417
50	10105		2904	7001		6176	124930		57834	113612
50	10204		2904	7082		6176	142891		57834	284541
50	10483		2904	7158		6176	151648		57862	339970
50	10484		2904	7416		6176	440738		58155	724102
50	10558		2904	7417		6176	441032		58190	83461
50	10576		2904	7422		6176	595100		58473	85407
50	10598		2904	7529		6176	606500		58473	85409
50	10623		2904	7531		6176	619505		58477	80279
50	10963		2904	7532		6176	619562		58477	159371
50	11181		2904	7533		6176	619565		58477	206358
50	11321		2904	7534		6176	643949		58477	373156
50	22870		2904	7804		6176	647076		58477	373509
50	23223		2904	7846		6176	100505503		58478	84245
50	23246		2904	8604		6176	100508408		58478	100131905
50	23277		2904	8766		6182	6183		58480	58504
50	23481		2904	8825		6182	6187		58480	84986
50	23560		2904	8831		6182	6188		58480	93663
50	23633		2904	8907		6182	6193		58480	171177
50	25824		2904	8927		6182	6208		58484	64127
50	26155		2904	8997		6182	6209		58484	114548
50	26354		2904	9114		6182	6217		58484	147945
50	29789		2904	9118		6182	6224		58484	646626
50	30849		2904	9145		6182	6228		58485	122553
50	51082		2904	9179		6182	6829		58490	79718
50	51154		2904	9211		6182	7203		58493	64859
50	51560		2904	9223		6182	7284		58493	65123
50	51634		2904	9229		6182	7372		58494	83700
50	55299		2904	9456		6182	7405		58494	150084
50	55720		2904	9479		6182	7525		58496	64318
50	55781		2904	9588		6182	8295		58496	64843
50	57647		2904	9743		6182	8334		58496	64978
50	57696		2904	10109		6182	8340		58496	65083
50	60625		2904	10142		6182	8367		58496	65095
50	63929		2904	10207		6182	8412		58496	79039
50	64210		2904	10211		6182	8607		58496	79050
50	64318		2904	10399		6182	8886		58496	79685
50	65125		2904	10919		6182	9277		58496	79954
50	79087		2904	11005		6182	9349		58496	84464
50	79154		2904	11113		6182	9533		58496	84916
50	80232		2904	11331		6182	9641		58496	90480
50	80273		2904	11336		6182	9706		58496	91408
50	84084		2904	22941		6182	9933		58496	123169
50	84172		2904	23236		6182	10061		58496	134430
50	84549		2904	23237		6182	10105		58496	283106
50	91408		2904	23265		6182	10514		58496	359948
50	122553		2904	26060		6182	10528		58496	400011
50	124454		2904	26140		6182	10576		58496	440689
50	137872		2904	27347		6182	11103		58496	440926
50	160760		2904	53616		6182	11127		58496	643446
50	253260		2904	55450		6182	11128		58496	647436
50	387082		2904	55914		6182	11137		58496	647859
50	388524		2904	57182		6182	11187		58496	653877
50	389787		2904	57497		6182	11222		58496	654817
50	391833		2904	57554		6182	22984		58496	692063
50	400011		2904	57576		6182	23029		58496	692312
50	644131		2904	59345		6182	23223		58496	728553
50	728698		2904	60412		6182	23246		58496	729608
50	729608		2904	64130		6182	23277		58496	100133012
50	100129518		2904	64837		6182	23328		58497	64210
50	100131693		2904	79751		6182	23481		58497	92345
51	883		2904	84084		6182	23560		58497	160760
51	908		2904	84867		6182	25824		58497	255738
51	1374		2904	85461		6182	25885		58497	728698
51	1375		2904	103910		6182	26155		58498	91807
51	1376		2904	115703		6182	26275		58499	80856
51	1892		2904	116443		6182	26354		58500	80817
51	1962		2904	121512		6182	26795		58500	83755
51	2108		2904	167691		6182	28998		58500	151871
51	2109		2904	260425		6182	29927		58500	653121
51	2180		2904	284821		6182	51021		58500	728116
51	2181		2904	326624		6182	51042		58508	284685
51	2182		2904	344593		6182	51068		58509	643446
51	2639		2904	388344		6182	51069		58512	85358
51	3030		2904	407835		6182	51073		58512	160622
51	3032		2904	728380		6182	51081		58513	85439
51	3172		2904	728641		6182	51100		58513	112464
51	3295		2904	729403		6182	51116		58525	79813
51	5166		2904	729494		6182	51154		58525	388556
51	5337		2904	729708		6182	51264		58528	64121
51	5481		2904	100271831		6182	51602		58528	84335
51	5709		2905	2906		6182	51750		58529	64750
51	5830		2905	3603		6182	54948		58529	84676
51	6342		2905	4356		6182	55052		58533	81565
51	6517		2905	9229		6182	55092		58533	91050
51	6872		2905	9863		6182	55127		58533	389787
51	6873		2905	10142		6182	55226		58538	64398
51	9093		2905	10207		6182	55272		58986	100129652
51	10295		2905	55914		6182	55299		59082	440068
51	10449		2906	3172		6182	55661		59269	65125
51	10641		2906	3192		6182	55703		59283	59284
51	11001		2906	3265		6182	55720		59283	59285
51	23710		2906	3303		6182	55914		59284	59285
51	26275		2906	3312		6182	57819		59286	84292
51	51703		2906	3603		6182	63875		59307	114609
51	54517		2906	4133		6182	64750		59338	59339
51	54802		2906	4763		6182	64794		59338	84708
51	54926		2906	5518		6182	64963		59339	84708
51	55902		2906	5519		6182	65003		59339	85407
51	56267		2906	5520		6182	65008		59339	85409
51	57118		2906	5578		6182	65083		59340	338442
51	57609		2906	5579		6182	65095		59341	83737
51	79726		2906	5581		6182	79590		59343	285829
51	81616		2906	5582		6182	79954		59345	132954
51	81929		2906	5911		6182	83594		59345	400013
51	84706		2906	5934		6182	84172		59349	80306
51	197257		2906	6197		6182	85476		59349	81631
51	197322		2906	6709		6182	152137		59349	84557
51	219743		2906	7082		6182	166378		59349	84708
51	728294		2906	7187		6182	284288		59349	84861
51	100131693		2906	8831		6182	389787		59349	90203
52	1072		2906	9118		6182	391656		59349	90293
52	1499		2906	10142		6182	400061		59349	124460
52	1942		2906	10207		6182	440689		59349	150209
52	1956		2906	11113		6182	440737		59349	553115
52	1964		2906	22839		6182	619505		59350	117579
52	1969		2906	55844		6182	642892		59350	122042
52	2035		2906	340719		6182	647150		60313	79666
52	2047		2906	407835		6182	647276		60313	284685
52	2048		2907	22827		6182	647436		60314	83475
52	2167		2907	57794		6182	653877		60314	441032
52	2534		2908	3001		6182	653881		60314	729020
52	2908		2908	3040		6182	727826		60412	84062
52	2909		2908	3065		6182	728207		60412	149371
52	3643		2908	3146		6182	728380		60412	282991
52	3692		2908	3148		6182	728698		60412	375189
52	3791		2908	3172		6182	729608		60481	83401
52	3932		2908	3175		6182	100128766		60481	85465
52	4682		2908	3192		6182	100129975		60481	159371
52	5062		2908	3211		6182	100131693		60481	206358
52	6709		2908	3301		6182	100131863		60481	100302263
52	6872		2908	3303		6182	100132795		60485	83593
52	7428		2908	3312		6183	6187		60485	83937
52	7535		2908	3320		6183	6188		60485	154810
52	9044		2908	3324		6183	6193		60485	283349
52	9641		2908	3326		6183	6208		60488	84132
52	9706		2908	3329		6183	6209		60489	200316
52	9821		2908	3394		6183	6217		60490	79646
52	10101		2908	3416		6183	6224		60490	79717
52	10289		2908	3460		6183	6829		60490	80152
52	23043		2908	3484		6183	6872		60491	63948
52	26100		2908	3569		6183	7284		60491	63951
52	51460		2908	3576		6183	8653		60491	79036
52	54874		2908	3659		6183	9094		60491	79077
52	85407		2908	3660		6183	9533		60491	79734
52	642393		2908	3725		6183	11161		60491	80145
53	3172		2908	3895		6183	11222		60491	81628
53	6872		2908	3927		6183	26795		60491	84059
54	1959		2908	3932		6183	28998		60491	84132
54	2239		2908	4087		6183	29093		60491	92610
54	5601		2908	4088		6183	29927		60491	222389
54	5602		2908	4089		6183	51021		60491	441032
54	6118		2908	4193		6183	51069		60496	84464
54	6696		2908	4297		6183	51073		60496	554313
54	7704		2908	4306		6183	51081		60528	79154
54	8743		2908	4312		6183	51116		60528	84164
54	9141		2908	4322		6183	54948		60528	84916
54	9410		2908	4691		6183	55052		60558	83943
54	54978		2908	4790		6183	55183		60558	196294
55	2064		2908	4791		6183	55791		60560	80218
55	3175		2908	5052		6183	63875		60560	122830
55	5167		2908	5054		6183	63931		60561	112479
55	5169		2908	5074		6183	64963		60592	140735
55	6462		2908	5087		6183	64965		60625	79666
55	28452		2908	5090		6183	65003		60625	83759
58	70		2908	5449		6183	79590		60625	83940
58	71		2908	5451		6183	84340		60625	255967
58	159		2908	5452		6183	84651		60625	653881
58	199		2908	5469		6183	85476		60625	728860
58	213		2908	5515		6183	440737		60626	92285
58	307		2908	5516		6183	619505		60626	359948
58	312		2908	5518		6183	647436		60626	646316
58	408		2908	5530		6183	653881		60626	100131863
58	476		2908	5536		6183	728207		60673	79876
58	695		2908	5537		6183	100128766		60673	374454
58	811		2908	5566		6183	100129975		60673	440738
58	881		2908	5591		6184	6185		60675	84432
58	1072		2908	5594		6184	6188		60675	84634
58	1264		2908	5599		6184	6193		60675	94233
58	1500		2908	5602		6184	6194		60675	128674
58	1739		2908	5763		6184	6201		60675	129521
58	1756		2908	5799		6184	6203		60681	548593
58	1773		2908	5829		6184	6217		60682	64750
58	1837		2908	5883		6184	6223		60684	84064
58	1956		2908	5894		6184	6227		60684	652991
58	2017		2908	5901		6184	6228		63826	64081
58	2035		2908	5914		6184	6235		63826	64210
58	2037		2908	5927		6184	6301		63826	64425
58	2059		2908	5970		6184	6307		63826	65095
58	2620		2908	6249		6184	6309		63826	83884
58	2638		2908	6421		6184	6319		63826	84172
58	2934		2908	6430		6184	6396		63826	92170
58	3059		2908	6595		6184	6517		63826	137133
58	3305		2908	6597		6184	6728		63826	162417
58	3673		2908	6598		6184	6729		63826	171568
58	3692		2908	6599		6184	6730		63827	221914
58	3706		2908	6602		6184	6731		63875	63931
58	3778		2908	6605		6184	6734		63875	64963
58	3927		2908	6714		6184	6745		63875	64965
58	4072		2908	6741		6184	6746		63875	65003
58	4130		2908	6774		6184	6747		63875	79590
58	4306		2908	6776		6184	6748		63875	80324
58	4632		2908	6777		6184	6836		63875	83480
58	4638		2908	6857		6184	7277		63875	84172
58	4641		2908	6871		6184	7311		63875	85476
58	4644		2908	6898		6184	7316		63875	126789
58	4646		2908	6908		6184	7529		63875	254042
58	4647		2908	6921		6184	7531		63875	284821
58	4650		2908	6923		6184	7905		63875	391656
58	4651		2908	7025		6184	7991		63875	440737
58	5058		2908	7026		6184	8193		63875	441876
58	5216		2908	7041		6184	8517		63875	619505
58	5217		2908	7110		6184	8607		63875	642892
58	5337		2908	7157		6184	8668		63875	647276
58	5578		2908	7205		6184	8914		63875	647436
58	5580		2908	7251		6184	9512		63875	653877
58	5581		2908	7274		6184	9524		63875	653881
58	5770		2908	7295		6184	9641		63875	653889
58	5800		2908	7314		6184	9706		63875	727826
58	5879		2908	7316		6184	9724		63875	728207
58	5881		2908	7329		6184	9789		63875	728380
58	6271		2908	7341		6184	9808		63875	100128766
58	6275		2908	7533		6184	10269		63875	100129975
58	6456		2908	7704		6184	10423		63875	100131863
58	6464		2908	7818		6184	10554		63875	100132795
58	6487		2908	7846		6184	10952		63891	81631
58	6517		2908	7915		6184	10972		63891	440738
58	6525		2908	8125		6184	11047		63893	79685
58	6624		2908	8202		6184	11187		63893	84464
58	6698		2908	8204		6184	11224		63893	131034
58	6708		2908	8453		6184	11344		63893	221184
58	6709		2908	8648		6184	11345		63893	644315
58	6712		2908	8805		6184	22908		63893	653220
58	6714		2908	8864		6184	23163		63893	100131713
58	6876		2908	8991		6184	23390		63893	100132795
58	7082		2908	9063		6184	23471		63894	65082
58	7094		2908	9252		6184	23478		63897	344593
58	7103		2908	9282		6184	23480		63898	245711
58	7114		2908	9414		6184	23710		63915	84062
58	7124		2908	9455		6184	25862		63917	727897
58	7135		2908	9604		6184	25873		63922	79075
58	7137		2908	9611		6184	25885		63922	80336
58	7157		2908	9612		6184	26795		63922	388524
58	7170		2908	9669		6184	26820		63922	441032
58	7187		2908	9729		6184	28972		63922	652147
58	7273		2908	9961		6184	29880		63928	389015
58	7402		2908	9967		6184	29927		63929	65083
58	7408		2908	10013		6184	29978		63929	65095
58	7409		2908	10048		6184	50814		63929	79154
58	7414		2908	10155		6184	51026		63929	80198
58	7429		2908	10294		6184	51100		63929	81631
58	8522		2908	10499		6184	51700		63929	729608
58	8655		2908	10728		6184	51762		63929	100131693
58	8790		2908	10891		6184	54732		63929	100133012
58	8826		2908	10980		6184	55278		63931	64963
58	9026		2908	11244		6184	55331		63931	64969
58	9267		2908	11319		6184	55622		63931	65003
58	9468		2908	23038		6184	55884		63931	79590
58	9493		2908	23054		6184	55969		63931	84132
58	9562		2908	23136		6184	56605		63931	84557
58	9712		2908	23151		6184	56893		63931	85476
58	9788		2908	23215		6184	57130		63931	254042
58	10120		2908	23327		6184	57647		63931	619505
58	10391		2908	23426		6184	59307		63941	79050
58	10399		2908	23469		6184	79152		63941	79172
58	10575		2908	27043		6184	81929		63941	84708
58	10580		2908	29893		6184	84061		63941	284058
58	10857		2908	51503		6184	84513		63947	79154
58	11098		2908	55827		6184	85465		63948	84445
58	22948		2908	64061		6184	90701		63948	114823
58	23191		2908	79039		6184	94163		63948	284685
58	23268		2908	80205		6184	116938		63951	284685
58	23406		2908	81857		6184	128710		63967	84126
58	23499		2908	126133		6184	201595		63973	388585
58	23607		2908	140597		6184	373156		64006	83444
58	26146		2908	158399		6184	387700		64006	93973
58	27252		2908	225689		6184	595100		64006	283899
58	29109		2908	286495		6184	619505		64006	352954
58	51660		2908	286512		6184	619565		64061	441032
58	53405		2908	347733		6184	642954		64062	84078
58	54869		2908	387082		6184	647276		64077	440862
58	55742		2908	407835		6184	647436		64080	84076
58	55860		2908	653889		6184	723961		64081	80335
58	55970		2908	664709		6184	100508408		64081	83884
58	60312		2908	728860		6185	6188		64081	92170
58	64750		2908	732360		6185	6193		64081	122622
58	64787		2909	4233		6185	6201		64081	137133
58	79574		2909	5727		6185	6217		64081	159371
58	84676		2909	5781		6185	6223		64081	162417
58	84962		2909	5803		6185	6227		64081	441032
58	91624		2909	5879		6185	6517		64083	112936
58	121512		2909	5880		6185	6729		64083	255738
58	154810		2909	5921		6185	6730		64083	399687
58	165904		2909	6654		6185	6731		64087	84557
58	221692		2909	6714		6185	6734		64087	84959
58	388524		2909	7074		6185	6745		64101	84628
58	644315		2909	7409		6185	6746		64102	100129885
58	647859		2909	7410		6185	6747		64105	64946
58	100129652		2909	8643		6185	6748		64105	79003
59	81		2909	9181		6185	7311		64105	79019
59	88		2909	9459		6185	7529		64105	79023
59	159		2909	9886		6185	7991		64105	79172
59	199		2909	10507		6185	8848		64105	79682
59	240		2909	23370		6185	9577		64105	79902
59	283		2909	23433		6185	9789		64105	79980
59	308		2909	27289		6185	10284		64105	80152
59	823		2909	29984		6185	10397		64105	81930
59	829		2909	54509		6185	10952		64105	83540
59	881		2911	2912		6185	11047		64105	91687
59	1072		2911	2913		6185	11187		64105	147841
59	1073		2911	2914		6185	11224		64105	151246
59	1207		2911	2916		6185	23043		64105	151648
59	1264		2911	2918		6185	23471		64105	220134
59	1265		2911	3708		6185	23478		64105	348995
59	1387		2911	3836		6185	23480		64105	401541
59	1452		2911	3839		6185	23612		64106	84109
59	1500		2911	5501		6185	23641		64106	84634
59	1536		2911	5578		6185	23710		64106	347148
59	1739		2911	7220		6185	28972		64109	85480
59	1756		2911	7529		6185	51643		64112	151871
59	1773		2911	9454		6185	55969		64118	64431
59	1837		2911	9455		6185	90701		64118	90353
59	1874		2911	9456		6185	94163		64121	64223
59	1917		2911	9737		6185	116938		64121	80336
59	1956		2911	81027		6185	152137		64121	84335
59	2010		2911	160622		6185	373156		64121	400011
59	2017		2911	647000		6185	595100		64127	64170
59	2033		2911	729403		6185	619505		64127	114548
59	2035		2911	100996542		6185	619565		64127	664709
59	2037		2912	2913		6185	100508408		64130	100290070
59	2039		2912	2914		6187	6188		64135	79132
59	2059		2912	2916		6187	6191		64135	79671
59	2275		2912	2918		6187	6193		64135	84166
59	2314		2912	5978		6187	6208		64135	91543
59	2357		2912	6002		6187	6209		64145	84062
59	2620		2912	6597		6187	6224		64145	285282
59	2638		2912	6601		6187	6228		64145	647436
59	2768		2912	9463		6187	6517		64151	79682
59	2934		2912	10048		6187	6595		64151	79801
59	3055		2912	160622		6187	6780		64151	81930
59	3059		2912	100996542		6187	6829		64151	84057
59	3064		2913	2914		6187	6872		64151	113130
59	3172		2913	2916		6187	7405		64151	124801
59	3182		2913	2918		6187	7529		64151	132001
59	3192		2913	5494		6187	7532		64151	157313
59	3295		2913	6386		6187	8562		64151	259266
59	3315		2913	7529		6187	9349		64151	100129237
59	3673		2913	9463		6187	9533		64170	283106
59	3692		2913	23426		6187	9589		64170	646626
59	3706		2913	160622		6187	9706		64172	112858
59	3725		2913	100996542		6187	9821		64172	729236
59	3927		2914	2916		6187	10061		64174	283461
59	3983		2914	2918		6187	10196		64175	81631
59	4000		2914	6386		6187	10199		64175	100653071
59	4046		2914	23426		6187	10289		64210	64425
59	4067		2914	100996542		6187	10775		64210	65095
59	4087		2915	5501		6187	10856		64210	65263
59	4093		2915	5578		6187	10988		64210	80308
59	4130		2915	5579		6187	11128		64210	84172
59	4131		2915	5580		6187	11179		64210	160760
59	4137		2915	5581		6187	11222		64210	171568
59	4306		2915	5582		6187	11337		64210	219333
59	4583		2915	5588		6187	11345		64210	219681
59	4599		2915	5590		6187	23173		64210	255738
59	4632		2915	6002		6187	23405		64210	441032
59	4638		2915	9454		6187	23481		64210	728698
59	4640		2915	9456		6187	23710		64210	729494
59	4643		2915	9737		6187	25885		64210	100131693
59	4646		2915	9863		6187	26100		64219	84164
59	4647		2915	160622		6187	26168		64219	126070
59	4650		2916	2918		6187	27339		64219	148581
59	4651		2916	6386		6187	28998		64219	644390
59	4653		2916	23426		6187	29777		64219	100037280
59	4843		2916	100996542		6187	29927		64223	64798
59	4892		2917	5578		6187	50808		64223	79109
59	4907		2917	6386		6187	51069		64223	79154
59	5027		2917	7277		6187	51073		64223	79726
59	5058		2917	7529		6187	51100		64223	79899
59	5130		2917	7846		6187	51154		64223	84335
59	5201		2917	9463		6187	51490		64223	253260
59	5203		2917	10376		6187	51649		64223	388556
59	5216		2917	23426		6187	51727		64223	400652
59	5217		2917	51807		6187	55703		64223	441032
59	5337		2917	56850		6187	63875		64223	553158
59	5338		2917	113457		6187	64965		64223	650638
59	5430		2918	8554		6187	65003		64223	100129975
59	5578		2918	9063		6187	80324		64225	79594
59	5580		2918	9475		6187	81631		64225	84100
59	5581		2918	9737		6187	83480		64240	64241
59	5756		2918	10048		6187	84172		64282	64965
59	5764		2918	23492		6187	84557		64282	65083
59	5800		2918	100996542		6187	91408		64282	84844
59	5867		2919	2921		6187	92345		64282	92345
59	5880		2919	3175		6187	142940		64282	143279
59	5934		2919	3552		6187	284821		64282	653877
59	6271		2919	3569		6187	388524		64284	64750
59	6275		2919	3577		6187	391656		64284	79643
59	6282		2919	3579		6187	440737		64318	65083
59	6336		2919	3593		6187	440738		64318	65095
59	6456		2919	3594		6187	441876		64318	79039
59	6462		2919	3627		6187	619563		64318	79954
59	6487		2919	3717		6187	642892		64318	80135
[truncated: 58,000 more rows]

## Sheet: annotation
Sources and targets are all Entrez identifiers
Because the 97-2003 Excel can not contain all the list in only 2 column, we separate allthe list to 8 column.
