# Supplementary material for: The Prediction of Key Cytoskeleton Components Involved in Glomerular Diseases Based on a Protein-Protein Interaction Network
Source: PLoS One. 2016 May 26;11(5):e0156024. doi: 10.1371/journal.pone.0156024 (PMC4882061; doi:10.1371/journal.pone.0156024)
Supplement: S4 Table — (XLS) [file pone.0156024.s004.xls]

## Sheet: Nodes
ID	Label	Enriched in Podocytes (Based on Melanie et al study. Ref )
4627	MYH9	Yes
6710	SPTB	No
51466	EVL	Yes
7114	TMSB4X	Yes
10095	ARPC1B	Yes
3092	HIP1	Yes
9788	MTSS1	Yes
2316	FLNA	Yes
1730	DIAPH2	No
83543	AIF1L	Yes
11346	SYNPO	Yes
29780	PARVB	Yes
5962	RDX	Yes
6711	SPTBN1	No
1627	DBN1	Yes
5358	PLS3	No
3059	HCLS1	Yes
23499	MACF1	No
2318	FLNC	No
10486	CAP2	Yes
55742	PARVA	Yes
357	SHROOM2	Yes
5217	PFN2	Yes
800	CALD1	Yes
7134	TNNC1	No
3688	ITGB1	No
5581	PRKCE	Yes
50853	VILL	No
10487	CAP1	No
84448	ABLIM2	No
22998	LIMCH1	Yes
11344	TWF2	Yes
9168	TMSB10	Yes
1495	CTNNA1	No
6744	SSFA2	Yes
23345	SYNE1	Yes
7430	EZR	Yes
667	DST	Yes
1756	DMD	Yes
23500	DAAM2	Yes
81	ACTN4	Yes
9749	PHACTR2	Yes
11034	DSTN	No
2764	GMFB	Yes
23224	SYNE2	Yes
286527	TMSB15B	No
2314	FLII	Yes
9535	GMFG	Yes
4641	MYO1C	Yes
9087	TMSB4Y	No
8507	ENC1	No
10109	ARPC2	No
10092	ARPC5	No
4430	MYO1B	Yes
10529	NEBL	Yes
4642	MYO1D	Yes
9645	MICAL2	Yes
2934	GSN	Yes
7169	TPM2	Yes
7168	TPM1	Yes
11013	TMSB15A	No
7414	VCL	No
7135	TNNI1	No
4478	MSN	Yes
6275	S100A4	Yes
7111	TMOD1	No
4846	NOS3	Yes
118	ADD1	No
7139	TNNT2	No
65108	MARCKSL1	Yes
199	AIF1	No
10096	ACTR3	Yes
7171	TPM4	No
6876	TAGLN	Yes
5747	PTK2	Yes
4643	MYO1E	Yes
6645	SNTB2	No
10788	IQGAP2	Yes
6709	SPTAN1	No
1605	DAG1	Yes
4638	MYLK	Yes
64423	INF2	Yes
10810	WASF3	No
92241	RCSD1	Yes
170954	PPP1R18	No
9659	PDE4DIP	Yes
23164	MPRIP	No
23191	CYFIP1	Yes
130271	PLEKHH2	Yes
65979	PHACTR4	Yes
25924	MYRIP	Yes
64780	MICAL1	Yes
57619	SHROOM3	Yes
23022	PALLD	Yes
53827	FXYD5	Yes
10611	PDLIM5	No
5074	PAWR	Yes
85358	SHANK3	Yes
11078	TRIOBP	No
4651	MYO10	Yes
51778	MYOZ2	No
55930	MYO5C	No
29766	TMOD3	Yes
56776	FMN2	No
120	ADD3	Yes
10391	CORO2B	Yes
23012	STK38L	Yes
29109	FHOD1	Yes
4134	MAP4	No
23095	KIF1B	Yes
3718	JAK3	Yes
4137	MAPT	Yes
4131	MAP1B	No
2242	FES	Yes
55125	CEP192	No
55700	MAP7D1	No
285590	SH3PXD2B	No
324	APC	No
23380	SRGAP2	Yes
79884	MAP9	No
1780	DYNC1I1	Yes
9844	ELMO1	Yes
7280	TUBB2A	No
10763	NES	Yes
5108	PCM1	No
2258	FGF13	No
9814	SFI1	No
7534	YWHAZ	No
7431	VIM	Yes
5332	PLCB4	Yes
23157	SEPT6	No
8317	CDC7	No
23580	CDC42EP4	Yes
51447	IP6K2	Yes
84617	TUBB6	No
23259	DDHD2	No
79441	HAUS3	No
5413	SEPT5	No
63916	ELMO2	Yes
3831	KLC1	No
4735	SEPT2	No
6196	RPS6KA2	Yes
5025	P2RX4	Yes
4836	NMT1	No
10190	TXNDC9	No
9270	ITGB1BP1	Yes
4780	NFE2L2	Yes
5782	PTPN12	No
27072	VPS41	Yes
79990	PLEKHH3	No
4281	MID1	Yes
54910	SEMA4C	Yes
8898	MTMR2	Yes
10634	GAS2L1	No
23336	SYNM	Yes
10603	SH2B2	Yes
23384	SPECC1L	No
10160	FARP1	Yes
9581	PREPL	Yes
64236	PDLIM2	Yes
60	ACTB	No
9855	FARP2	Yes
65059	RAPH1	Yes
3799	KIF5B	Yes
3796	KIF2A	Yes
80254	CEP63	No
6622	SNCA	No
79981	FRMD1	No
55752	SEPT11	No
4739	NEDD9	No
2898	GRIK2	No
6093	ROCK1	No
3459	IFNGR1	Yes
2534	FYN	Yes
1070	CETN3	No
6867	TACC1	No
10671	DCTN6	No
5664	PSEN2	Yes
9859	CEP170	No
4067	LYN	Yes
169166	SNX31	Yes
26064	RAI14	No
989	SEPT7	No
2186	BPTF	No
9475	ROCK2	No
472	ATM	No
9638	FEZ1	No
55968	NSFL1C	No
1809	DPYSL3	Yes
51019	CCDC53	No
6249	CLIP1	No
1540	CYLD	Yes
3717	JAK2	Yes
6595	SMARCA2	Yes
7846	TUBA1A	No
5727	PTCH1	Yes
8655	DYNLL1	No
80184	CEP290	No
9055	PRC1	No
10735	STAG2	No
11099	PTPN21	Yes
10979	FERMT2	No
122786	FRMD6	Yes
57447	NDRG2	Yes
55786	ZNF415	No
55614	KIF16B	No
55212	BBS7	No
4000	LMNA	No
27229	TUBGCP4	No
64506	CPEB1	Yes
71	ACTG1	No
5048	PAFAH1B1	No
663	BNIP2	No
7739	ZNF185	No
23194	FBXL7	Yes
2274	FHL2	Yes
23077	MYCBP2	No
23122	CLASP2	No
64061	TSPYL2	No
10627	MYL12A	No
23255	MTCL1	No
84823	LMNB2	No
10982	MAPRE2	Yes
1674	DES	Yes
351	APP	No
9124	PDLIM1	Yes
2009	EML1	No
10733	PLK4	No
7188	TRAF5	Yes
10435	CDC42EP2	Yes
8829	NRP1	Yes
4659	PPP1R12A	No
9639	ARHGEF10	No
26059	ERC2	Yes
6314	ATXN7	No
5252	PHF1	No
7041	TGFB1I1	Yes
8910	SGCE	Yes
10253	SPRY2	Yes
2620	GAS2	No
7813	EVI5	No
10174	SORBS3	Yes
23363	OBSL1	No
11076	TPPP	Yes
8470	SORBS2	Yes
8658	TNKS	No
10579	TACC2	Yes
1475	CSTA	No
301	ANXA1	No
2597	GAPDH	No
3315	HSPB1	Yes
2771	GNAI2	Yes
6279	S100A8	No
292	SLC25A5	No
5925	RB1	No
6280	S100A9	No
3005	H1F0	No
3303	HSPA1A	Yes
2773	GNAI3	Yes
1267	CNP	No
2268	FGR	No
7175	TPR	No
6497	SKI	No
7178	TPT1	Yes
6401	SELE	Yes
23433	RHOQ	No
2697	GJA1	Yes
824	CAPN2	No
7412	VCAM1	Yes
5432	POLR2C	No
5868	RAB5A	No
4254	KITLG	Yes
5567	PRKACB	No
3716	JAK1	No
4014	LOR	Yes
1393	CRHBP	No
10398	MYL9	Yes
6117	RPA1	No
2073	ERCC5	No
2960	GTF2E1	Yes
996	CDC27	No
994	CDC25B	Yes
134	ADORA1	Yes
5577	PRKAR2B	Yes
1499	CTNNB1	Yes
5778	PTPN7	No
5584	PRKCI	Yes
8826	IQGAP1	No
1452	CSNK1A1	Yes
1453	CSNK1D	Yes
2339	FNTA	No
408	ARRB1	Yes
9364	RAB28	No
8736	MYOM1	Yes
397	ARHGDIB	Yes
8516	ITGA8	Yes
7013	TERF1	No
9172	MYOM2	Yes
4637	MYL6	Yes
387	RHOA	No
3190	HNRNPK	No
801	CALM1	Yes
5516	PPP2CB	Yes
10399	GNB2L1	No
6868	ADAM17	No
6283	S100A12	No
10951	CBX1	No
5521	PPP2R2B	No
11135	CDC42EP1	No
5971	RELB	No
58498	MYL7	Yes
3399	ID3	Yes
7010	TEK	Yes
9590	AKAP12	Yes
4170	MCL1	No
10970	CKAP4	Yes
1660	DHX9	No
6695	SPOCK1	No
23271	CAMSAP2	No
79026	AHNAK	No
25900	IFFO1	No
1107	CHD3	No
5783	PTPN13	No
5058	PAK1	Yes
11335	CBX3	Yes
24138	IFIT5	No
8452	CUL3	No
9610	RIN1	No
9961	MVP	Yes
8682	PEA15	No
6919	TCEA2	No
22919	MAPRE1	No
6905	TBCE	No
11007	CCDC85B	No
1808	DPYSL2	Yes
6443	SGCB	Yes
4915	NTRK2	Yes
91807	MYLK3	Yes
9208	LRRFIP1	Yes
26005	C2CD3	No
57669	EPB41L5	No
4957	ODF2	No
8727	CTNNAL1	Yes
26119	LDLRAP1	Yes
54801	HAUS6	No
54874	FNBP1L	Yes
10129	FRY	No
29116	MYLIP	Yes
8476	CDC42BPA	No
23392	KIAA0368	No
25941	TPGS2	No
120526	DNAJC24	No
55785	FGD6	Yes
23177	CEP68	No
7461	CLIP2	Yes
9863	MAGI2	Yes
57534	MIB1	No
54839	LRRC49	Yes
115677	NOSTRIN	Yes
55601	DDX60	No
10006	ABI1	Yes
54806	AHI1	Yes
201134	CEP112	Yes
7840	ALMS1	No
23299	BICD2	Yes
140609	NEK7	Yes
56288	PARD3	Yes
64411	ARAP3	Yes
10464	PIBF1	No
28951	TRIB2	Yes
11073	TOPBP1	Yes
10513	APPBP2	No
27289	RND1	Yes
8850	KAT2B	No
5653	KLK6	No
55012	PPP2R3C	No
29895	MYLPF	No
26128	KIAA1279	No
10782	ZNF274	No
4135	MAP6	No
283489	CHAMP1	No
57787	MARK4	Yes
23048	FNBP1	Yes
91663	MYADM	No
64855	FAM129B	Yes
1155	TBCB	No
8502	PKP4	No
4692	NDN	No
1130	LYST	No
10142	AKAP9	No
83742	MARVELD1	Yes
51673	TPPP3	No
55075	UACA	Yes
85456	TNKS1BP1	Yes
81631	MAP1LC3B	No
5411	PNN	No
79991	OBFC1	Yes
54462	CCSER2	No
58529	MYOZ1	Yes
26524	LATS2	Yes
27067	STAU2	Yes
55638	SYBU	No
23362	PSD3	No
10769	PLK2	Yes
55860	ACTR10	No
53405	CLIC5	Yes
51517	NCKIPSD	No
4139	MARK1	Yes
7223	TRPC4	Yes
11215	AKAP11	Yes
10602	CDC42EP3	No
57509	MTUS1	No
27147	DENND2A	Yes
55689	YEATS2	No
8556	CDC14A	Yes
9126	SMC3	No
9750	FAM65B	Yes
29922	NME7	No
23607	CD2AP	Yes
29105	CFAP20	Yes
10564	ARFGEF2	No
11345	GABARAPL2	No
9832	JAKMIP2	No
25999	CLIP3	Yes
84251	SGIP1	Yes
65055	REEP1	No

## Sheet: Edges (undirected)
Source	Target
60	71
60	301
60	351
60	408
60	1452
60	2314
60	2597
60	2771
60	2934
60	3190
60	4000
60	4067
60	4131
60	4137
60	4170
60	4637
60	4643
60	4735
60	5217
60	5358
60	5521
60	5581
60	6709
60	7114
60	7168
60	7169
60	7430
60	7431
60	7534
60	7846
60	8655
60	10095
60	10129
60	10399
60	10486
60	10487
60	10529
60	10611
60	10627
60	10810
60	11034
60	11344
60	11345
60	65979
60	81631
71	2934
71	3190
71	4643
71	5217
71	5358
71	5971
71	7114
71	7414
71	7534
71	8655
71	9087
71	9638
71	10129
71	10486
71	10487
71	11034
71	11344
71	29109
81	324
81	1499
81	2934
81	3688
81	4846
81	5747
81	5868
81	6709
81	7414
81	7534
81	8850
81	9124
81	10529
81	10611
81	51778
81	53405
81	58529
81	64236
118	3399
118	6709
118	6710
134	2771
134	2773
292	2534
292	5581
292	7414
292	11345
292	81631
301	324
301	351
301	2771
301	5584
301	7534
324	667
324	1452
324	1453
324	1495
324	1499
324	1660
324	2316
324	3716
324	3796
324	3799
324	4131
324	4651
324	4780
324	4957
324	5516
324	5584
324	5747
324	5783
324	6275
324	6280
324	6711
324	7171
324	7175
324	7534
324	8826
324	9126
324	10142
324	10982
324	11078
324	22919
324	23224
324	23345
324	23384
324	23499
324	29109
324	79026
324	115677
351	2597
351	2934
351	3831
351	4137
351	4627
351	5332
351	5653
351	5664
351	6622
351	6709
351	6868
351	7534
351	10513
351	26119
357	2534
357	8655
387	397
387	1452
387	1808
387	2316
387	3303
387	4478
387	4659
387	5581
387	6093
387	9475
387	23164
397	8452
397	23433
408	800
408	1756
408	2268
408	2316
408	2934
408	3190
408	3303
408	3716
408	4131
408	4627
408	4637
408	4641
408	4780
408	5868
408	6280
408	6709
408	7171
408	7280
408	7431
408	7534
408	10092
408	10970
408	23012
408	23164
408	29766
472	7013
472	9126
472	11073
667	5747
667	22919
800	4637
800	4638
800	7168
800	7169
800	7171
800	7414
824	2534
824	2620
824	4836
989	4643
989	4735
989	5413
989	6117
989	6275
989	7534
989	10435
989	10602
989	23157
989	55752
994	7534
994	8850
996	2534
996	2960
996	5925
996	10564
996	10769
1107	7431
1107	10190
1130	7534
1155	6905
1267	5747
1267	7534
1267	7846
1452	1453
1452	1499
1452	2697
1452	2771
1452	2773
1452	5058
1452	5516
1452	5521
1452	5664
1452	7534
1452	8507
1452	23095
1453	1499
1453	2697
1453	5664
1453	6595
1453	6622
1453	8452
1453	10142
1453	10399
1475	4014
1475	11345
1475	81631
1495	1499
1495	6709
1495	6711
1495	7414
1495	8826
1495	56288
1499	1660
1499	2274
1499	2534
1499	2898
1499	3799
1499	4915
1499	5516
1499	5664
1499	5782
1499	5783
1499	7414
1499	7534
1499	8502
1499	8826
1499	8850
1499	9590
1499	9863
1499	56288
1499	64506
1540	6595
1540	7846
1540	55125
1605	1756
1605	1808
1605	2534
1627	2697
1660	2534
1660	5058
1660	7534
1660	11345
1660	81631
1674	1756
1674	5581
1674	6709
1674	7111
1674	7135
1674	7168
1674	7169
1674	7171
1674	7431
1674	23336
1730	51517
1756	2534
1756	6443
1756	6645
1756	7111
1756	7135
1756	7168
1756	7169
1756	7171
1756	7431
1756	8727
1780	7431
1780	8655
1808	1809
1808	2242
1808	2534
2242	2534
2242	3716
2242	3717
2242	3718
2242	7010
2242	7430
2242	10006
2242	27289
2268	2534
2268	2771
2268	3059
2268	5747
2268	5783
2268	6622
2268	10006
2274	3399
2274	3688
2274	5581
2274	5664
2274	5727
2274	6868
2314	2316
2314	9208
2316	2318
2316	2534
2316	3688
2316	4000
2316	5058
2316	5567
2316	5664
2316	5747
2316	6401
2316	7414
2316	7534
2318	2534
2318	5516
2318	51778
2318	58529
2318	81631
2534	3059
2534	3190
2534	3716
2534	3717
2534	3718
2534	4137
2534	4659
2534	4739
2534	4836
2534	4915
2534	5581
2534	5747
2534	5783
2534	6622
2534	7010
2534	7414
2534	9844
2534	9855
2534	10006
2534	10399
2534	10603
2534	23607
2534	27289
2534	51466
2534	51517
2534	85358
2697	5581
2697	7431
2697	7846
2771	7534
2773	4643
2898	5727
2934	5782
2934	6622
2934	7168
2934	7414
2934	53405
2960	5432
2960	5516
2960	8556
3059	4067
3059	10096
3092	7414
3190	4067
3190	5521
3190	5581
3190	7414
3190	7534
3190	10174
3190	11345
3190	81631
3303	5521
3303	5581
3303	5971
3303	7534
3303	11345
3303	81631
3315	5581
3315	7041
3315	7534
3315	11345
3315	81631
3399	27289
3459	3716
3459	3717
3688	4067
3688	4651
3688	5581
3688	5727
3688	5747
3688	5868
3688	7010
3688	7412
3688	7534
3688	8516
3688	9270
3688	10399
3688	29780
3688	51517
3716	3717
3716	3718
3716	9832
3716	10399
3716	10603
3717	3718
3717	4067
3717	4254
3717	5516
3717	5747
3717	5782
3717	5971
3717	10603
3718	10603
3796	3831
3796	6249
3796	22919
3796	23122
3799	3831
3799	7534
3799	55638
3831	7534
4000	5581
4000	5925
4000	7534
4000	23345
4000	81631
4000	84823
4014	7431
4067	4739
4067	4836
4067	5747
4067	6622
4067	10006
4067	10603
4067	51466
4131	5048
4131	6622
4131	8655
4131	11345
4131	81631
4134	4139
4134	7280
4134	57787
4137	4139
4137	5516
4137	6622
4137	6710
4137	7280
4137	7534
4137	57787
4139	7534
4170	7178
4170	8658
4254	10603
4281	5516
4478	5727
4478	6709
4478	7412
4478	7430
4478	9475
4478	9844
4627	4637
4627	6275
4627	7414
4627	8736
4627	9172
4627	9475
4627	10398
4637	4638
4637	5521
4637	7168
4637	7169
4637	7171
4637	7414
4638	5058
4638	5962
4638	7168
4638	7169
4638	7414
4638	10398
4638	10627
4643	5516
4643	10092
4643	10096
4643	10109
4643	10486
4651	5584
4651	8655
4659	5516
4659	8476
4659	9475
4659	23164
4735	5413
4735	6275
4735	6622
4735	23157
4735	55752
4739	5747
4739	5782
4739	64780
4780	8452
4836	4846
4846	5581
4846	23164
4846	115677
4915	8655
4915	10603
4957	7840
4957	10733
5048	6249
5048	7846
5048	8826
5048	22919
5048	23122
5058	5108
5058	5584
5058	5747
5058	7431
5058	7534
5058	8470
5058	8655
5058	10174
5058	23077
5058	23345
5074	5584
5108	7534
5108	23392
5108	51019
5108	80184
5217	5413
5217	6093
5217	7414
5217	11345
5217	29109
5217	51466
5358	5868
5358	6117
5358	10092
5358	10129
5358	10486
5358	11344
5411	7534
5413	55752
5516	5521
5516	5567
5516	5868
5516	57787
5521	6279
5521	6280
5521	7431
5521	8655
5521	8826
5521	11345
5521	23255
5567	5868
5577	10142
5577	11215
5581	6622
5581	7111
5581	7134
5581	7168
5581	7414
5581	7431
5581	7534
5581	10142
5581	10399
5581	10611
5581	51778
5584	7534
5584	11345
5584	23362
5584	23433
5584	56288
5584	57787
5584	81631
5653	6622
5727	10487
5727	23077
5747	5782
5747	6401
5747	7041
5747	7414
5747	7431
5747	8829
5747	64780
5778	10513
5782	7010
5782	7041
5782	23077
5783	7534
5868	9610
5868	27072
5925	6595
5925	8507
5925	8850
5925	10399
5925	10951
5962	7412
5962	9475
5971	7412
6117	6919
6117	10399
6117	10763
6117	11344
6117	81631
6249	8826
6249	10982
6249	22919
6249	23122
6275	7169
6275	8317
6275	23157
6279	6280
6280	6876
6280	11345
6401	7412
6401	7414
6622	6711
6622	7431
6622	7846
6622	11076
6622	81631
6709	6710
6709	6711
6709	7534
6709	8470
6709	10006
6709	11345
6709	23224
6709	51466
6709	80254
6709	81631
6709	85358
6710	6711
6711	7534
6711	11345
6711	80254
6711	81631
6919	54462
6919	57447
7013	8658
7111	7135
7111	7168
7111	7169
7111	7171
7111	9168
7134	7135
7134	7139
7135	7168
7135	7169
7135	11007
7139	7168
7168	7169
7168	7171
7168	7414
7168	7431
7168	10006
7168	23224
7169	7171
7169	7414
7169	7431
7171	7414
7171	7431
7175	9638
7280	7534
7280	7846
7280	10399
7280	57787
7280	81631
7412	7430
7414	7534
7414	8470
7414	10174
7414	10391
7414	10399
7414	10970
7414	23345
7430	8826
7430	9475
7430	23022
7431	7534
7431	8655
7431	9124
7431	11078
7431	11345
7431	27229
7431	64780
7431	81631
7461	8655
7461	23122
7534	7846
7534	8470
7534	8826
7534	9610
7534	9859
7534	9961
7534	10109
7534	11345
7534	23077
7534	23164
7534	23191
7534	23380
7534	26064
7534	57787
7534	79026
7813	23392
7840	80184
7846	8655
7846	57787
8317	10769
8452	11345
8452	23122
8476	10398
8476	10627
8556	10769
8655	10399
8655	57619
8658	23048
8658	85456
8682	64423
8826	53405
8850	10579
9055	11007
9126	9638
9126	10735
9126	10769
9126	80254
9475	27289
9535	23362
9638	10190
9638	23122
9638	26064
9814	10733
9863	10769
9863	23095
10006	10092
10006	10109
10006	23191
10006	51466
10006	85358
10092	10095
10092	10096
10092	10109
10092	10486
10095	10096
10095	10109
10096	10109
10096	10810
10109	10486
10129	10733
10129	23012
10129	23392
10142	23048
10142	80184
10142	80254
10398	29116
10399	23392
10435	23433
10486	10487
10486	10564
10486	11344
10486	23392
10513	65108
10564	23392
10602	23433
10603	23433
10627	29116
10733	27229
10733	55125
10733	80184
10810	51019
10951	11335
10970	11345
10979	29780
10982	23122
11007	23345
11007	27229
11007	80254
11345	23048
11345	81631
22919	23122
22919	23499
23095	64506
23122	23499
23191	57787
23224	23345
23224	80254
23224	81631
23255	57787
23345	80184
23433	23580
27229	79991
29109	55212
51019	58529
54801	79441
54806	80184
58498	91807
