# Supplementary material for: The Prediction of Key Cytoskeleton Components Involved in Glomerular Diseases Based on a Protein-Protein Interaction Network
Source: PLoS One. 2016 May 26;11(5):e0156024. doi: 10.1371/journal.pone.0156024 (PMC4882061; doi:10.1371/journal.pone.0156024)
Supplement: S5 Table — Genes marked as “Yes” are present in GCNet. (XLS) [file pone.0156024.s005.xls]

## Sheet: neuronal related
Entrez ID	Symbol	Cytoskeleton Gene	Gene in GCNet
55860	ACTR10	Yes	Yes
324	APC	Yes	Yes
23122	CLASP2	Yes	Yes
1627	DBN1	Yes	Yes
1808	DPYSL2	Yes	Yes
57669	EPB41L5	Yes	Yes
26059	ERC2	Yes	Yes
11345	GABARAPL2	Yes	Yes
4131	MAP1B	Yes	Yes
4137	MAPT	Yes	Yes
4915	NTRK2	Yes	Yes
5025	P2RX4	Yes	Yes
8682	PEA15	Yes	Yes
5217	PFN2	Yes	Yes
8502	PKP4	Yes	Yes
5521	PPP2R2B	Yes	Yes
6622	SNCA	Yes	Yes
51673	TPPP3	Yes	Yes
7846	TUBA1A	Yes	Yes
273	AMPH	Yes	No
10552	ARPC1A	Yes	No
10409	BASP1	Yes	No
8927	BSN	Yes	No
126731	CCSAP	Yes	No
9731	CEP104	Yes	No
95681	CEP41	Yes	No
1136	CHRNA3	Yes	No
9419	CRIPT	Yes	No
2039	DMTN	Yes	No
55567	DNAH3	Yes	No
1770	DNAH9	Yes	No
27019	DNAI1	Yes	No
10126	DNAL4	Yes	No
7802	DNALI1	Yes	No
1813	DRD2	Yes	No
2043	EPHA4	Yes	No
23265	EXOC7	Yes	No
11337	GABARAP	Yes	No
23710	GABARAPL1	Yes	No
2670	GFAP	Yes	No
2890	GRIA1	Yes	No
2901	GRIK5	Yes	No
2902	GRIN1	Yes	No
2903	GRIN2A	Yes	No
2904	GRIN2B	Yes	No
2905	GRIN2C	Yes	No
2911	GRM1	Yes	No
2915	GRM5	Yes	No
3208	HPCA	Yes	No
9118	INA	Yes	No
3797	KIF3C	Yes	No
4133	MAP2	Yes	No
4628	MYH10	Yes	No
23413	NCS1	Yes	No
4747	NEFL	Yes	No
4741	NEFM	Yes	No
4804	NGFR	Yes	No
57502	NLGN4X	Yes	No
4983	OPHN1	Yes	No
22953	P2RX2	Yes	No
27445	PCLO	Yes	No
5621	PRNP	Yes	No
6532	SLC6A4	Yes	No
9751	SNPH	Yes	No
117178	SSX2IP	Yes	No
3925	STMN1	Yes	No
6804	STX1A	Yes	No
6853	SYN1	Yes	No
23329	TBC1D30	Yes	No
114088	TRIM9	Yes	No
347733	TUBB2B	Yes	No
	5-Sep	No	No
11332	ACOT7	No	No
56	ACRV1	No	No
	AD7C-NTP	No	No
575	ADGRB1	No	No
576	ADGRB2	No	No
577	ADGRB3	No	No
22859	ADGRL1	No	No
23266	ADGRL2	No	No
23284	ADGRL3	No	No
64123	ADGRL4	No	No
137872	ADHFE1	No	No
151	ADRA2B	No	No
152	ADRA2C	No	No
154	ADRB2	No	No
155	ADRB3	No	No
156	ADRBK1	No	No
157	ADRBK2	No	No
375790	AGRN	No	No
183	AGT	No	No
10000	AKT3	No	No
361	AQP4	No	No
41	ASIC1	No	No
40	ASIC2	No	No
8623	ASMTL	No	No
460	ASTN1	No	No
25814	ATXN10	No	No
113451	AZIN2	No	No
146712	B3GNTL1	No	No
79870	BAALC	No	No
23621	BACE1	No	No
	BEAN	No	No
57596	BEGAIN	No	No
55859	BEX1	No	No
56271	BEX4	No	No
51283	BFAR	No	No
	C10rf21	No	No
	C10rf61	No	No
79096	C11orf49	No	No
257407	C2orf72	No	No
387263	C6orf120	No	No
56934	CA10	No	No
23705	CADM1	No	No
8618	CADPS	No	No
83698	CALN1	No	No
818	CAMK2G	No	No
9139	CBFA2T2	No	No
4345	CD200	No	No
1000	CDH2	No	No
1006	CDH8	No	No
1039	CDR2	No	No
1054	CEBPG	No	No
1113	CHGA	No	No
1124	CHN2	No	No
1129	CHRM2	No	No
1131	CHRM3	No	No
1132	CHRM4	No	No
1133	CHRM5	No	No
1134	CHRNA1	No	No
1135	CHRNA2	No	No
1137	CHRNA4	No	No
8973	CHRNA6	No	No
55584	CHRNA9	No	No
1140	CHRNB1	No	No
1141	CHRNB2	No	No
1144	CHRND	No	No
1146	CHRNG	No	No
1152	CKB	No	No
5010	CLDN11	No	No
56650	CLDND1	No	No
1201	CLN3	No	No
1203	CLN5	No	No
54982	CLN6	No	No
2055	CLN8	No	No
1191	CLU	No	No
1268	CNR1	No	No
1271	CNTFR	No	No
6900	CNTN2	No	No
8506	CNTNAP1	No	No
23127	COLGALT2	No	No
1312	COMT	No	No
10920	COPS8	No	No
1363	CPE	No	No
10814	CPLX2	No	No
131034	CPNE4	No	No
9362	CPNE6	No	No
1399	CRKL	No	No
	D4S234E	No	No
1621	DBH	No	No
1622	DBI	No	No
1741	DLG3	No	No
23312	DMXL2	No	No
80331	DNAJC5	No	No
9829	DNAJC6	No	No
83544	DNAL1	No	No
85440	DOCK7	No	No
57628	DPP10	No	No
56896	DPYSL5	No	No
1816	DRD5	No	No
1837	DTNA	No	No
26098	EDRF1	No	No
1942	EFNA1	No	No
1944	EFNA3	No	No
1947	EFNB1	No	No
1948	EFNB2	No	No
1949	EFNB3	No	No
2026	ENO2	No	No
2041	EPHA1	No	No
1969	EPHA2	No	No
2047	EPHB1	No	No
2048	EPHB2	No	No
2049	EPHB3	No	No
2050	EPHB4	No	No
2051	EPHB6	No	No
79033	ERI3	No	No
404636	FAM45A	No	No
2246	FGF1	No	No
2550	GABBR1	No	No
2554	GABRA1	No	No
2561	GABRB2	No	No
2562	GABRB3	No	No
2563	GABRD	No	No
55879	GABRQ	No	No
2570	GABRR2	No	No
2571	GAD1	No	No
9615	GDA	No	No
78997	GDAP1L1	No	No
54834	GDAP2	No	No
2742	GLRA2	No	No
2781	GNAZ	No	No
2824	GPM6B	No	No
2878	GPX3	No	No
2893	GRIA4	No	No
2895	GRID2	No	No
2899	GRIK3	No	No
2907	GRINA	No	No
	GRINL1A	No	No
80852	GRIP2	No	No
2912	GRM2	No	No
2914	GRM4	No	No
2916	GRM6	No	No
51236	HGH1	No	No
	HMP19	No	No
84525	HOPX	No	No
3241	HPCAL1	No	No
51440	HPCAL4	No	No
266722	HS6ST3	No	No
3350	HTR1A	No	No
3351	HTR1B	No	No
3352	HTR1D	No	No
3354	HTR1E	No	No
3359	HTR3A	No	No
9177	HTR3B	No	No
3360	HTR4	No	No
3361	HTR5A	No	No
3362	HTR6	No	No
3363	HTR7	No	No
79664	ICE2	No	No
6453	ITSN1	No	No
50618	ITSN2	No	No
3897	L1CAM	No	No
3913	LAMB2	No	No
23185	LARP4B	No	No
167410	LIX1	No	No
64327	LMBR1	No	No
	LOC100131014	No	No
	LOC157503	No	No
	LOC254128	No	No
	LOC283713	No	No
	LOC284244	No	No
10446	LRRN2	No	No
54674	LRRN3	No	No
4045	LSAMP	No	No
66004	LYNX1	No	No
4293	MAP3K9	No	No
27430	MAT2B	No	No
4155	MBP	No	No
55384	MEG3	No	No
2315	MLANA	No	No
23209	MLC1	No	No
4325	MMP16	No	No
10893	MMP24	No	No
4336	MOBP	No	No
51660	MPC1	No	No
133686	NADK2	No	No
8775	NAPA	No	No
89797	NAV2	No	No
89795	NAV3	No	No
26960	NBEA	No	No
4684	NCAM1	No	No
4761	NEUROD2	No	No
58158	NEUROD4	No	No
63974	NEUROD6	No	No
4762	NEUROG1	No	No
23114	NFASC	No	No
4803	NGF	No	No
54413	NLGN3	No	No
4828	NMB	No	No
4826	NNAT	No	No
4861	NPAS1	No	No
4862	NPAS2	No	No
64067	NPAS3	No	No
56654	NPDC1	No	No
4884	NPTX1	No	No
4885	NPTX2	No	No
23467	NPTXR	No	No
4852	NPY	No	No
4886	NPY1R	No	No
4887	NPY2R	No	No
4888	NPY6R	No	No
10002	NR2E3	No	No
4897	NRCAM	No	No
3084	NRG1	No	No
4900	NRGN	No	No
51299	NRN1	No	No
9378	NRXN1	No	No
9369	NRXN3	No	No
64943	NT5DC2	No	No
4908	NTF3	No	No
50863	NTM	No	No
4916	NTRK3	No	No
4923	NTSR1	No	No
23620	NTSR2	No	No
11248	NXPH3	No	No
11247	NXPH4	No	No
10439	OLFM1	No	No
4974	OMG	No	No
93377	OPALIN	No	No
4978	OPCML	No	No
4985	OPRD1	No	No
4987	OPRL1	No	No
4988	OPRM1	No	No
5023	P2RX1	No	No
5026	P2RX5	No	No
79957	PAQR6	No	No
117583	PARD3B	No	No
5087	PBX1	No	No
57526	PCDH19	No	No
56142	PCDHA6	No	No
5121	PCP4	No	No
23089	PEG10	No	No
51317	PHF21A	No	No
23349	PHF24	No	No
9796	PHYHIP	No	No
84457	PHYHIPL	No	No
5295	PIK3R1	No	No
5354	PLP1	No	No
9890	PLPPR4	No	No
5526	PPP2R5B	No	No
5579	PRKCB	No	No
84249	PSD2	No	No
5789	PTPRD	No	No
5864	RAB3A	No	No
9545	RAB3D	No	No
22930	RAB3GAP1	No	No
25782	RAB3GAP2	No	No
5866	RAB3IL1	No	No
23543	RBFOX2	No	No
5992	RFX4	No	No
23504	RIMBP2	No	No
284716	RIMKLA	No	No
22999	RIMS1	No	No
9699	RIMS2	No	No
9783	RIMS3	No	No
6091	ROBO1	No	No
64221	ROBO3	No	No
22895	RPH3A	No	No
9501	RPH3AL	No	No
6252	RTN1	No	No
10900	RUNDC3A	No	No
6309	SC5D	No	No
57556	SEMA6A	No	No
23544	SEZ6L	No	No
26470	SEZ6L2	No	No
344558	SH3RF3	No	No
57698	SHTN1	No	No
10280	SIGMAR1	No	No
57030	SLC17A7	No	No
6570	SLC18A1	No	No
6571	SLC18A2	No	No
6572	SLC18A3	No	No
6505	SLC1A1	No	No
6506	SLC1A2	No	No
6507	SLC1A3	No	No
6511	SLC1A6	No	No
80723	SLC35G2	No	No
60482	SLC5A7	No	No
6538	SLC6A11	No	No
6539	SLC6A12	No	No
6540	SLC6A13	No	No
28968	SLC6A16	No	No
6530	SLC6A2	No	No
6531	SLC6A3	No	No
9152	SLC6A5	No	No
6533	SLC6A6	No	No
6534	SLC6A7	No	No
6535	SLC6A8	No	No
6536	SLC6A9	No	No
6616	SNAP25	No	No
9892	SNAP91	No	No
9627	SNCAIP	No	No
6620	SNCB	No	No
55084	SOBP	No	No
83932	SPRTN	No	No
6733	SRPK2	No	No
81849	ST6GALNAC5	No	No
11075	STMN2	No	No
6812	STXBP1	No	No
6813	STXBP2	No	No
6814	STXBP3	No	No
9900	SV2A	No	No
9899	SV2B	No	No
6854	SYN2	No	No
9145	SYNGR1	No	No
6855	SYP	No	No
6856	SYPL1	No	No
6857	SYT1	No	No
23208	SYT11	No	No
91683	SYT12	No	No
57586	SYT13	No	No
6860	SYT4	No	No
9066	SYT7	No	No
29114	TAGLN3	No	No
7070	THY1	No	No
53346	TM6SF1	No	No
441151	TMEM151B	No	No
25907	TMEM158	No	No
25789	TMEM59L	No	No
1200	TPP1	No	No
23270	TSPYL4	No	No
85453	TSPYL5	No	No
23508	TTC9	No	No
7345	UCHL1	No	No
57578	UNC79	No	No
6843	VAMP1	No	No
6844	VAMP2	No	No
10493	VAT1	No	No
7425	VGF	No	No
7447	VSNL1	No	No
55884	WSB2	No	No
7504	XK	No	No
9213	XPR1	No	No
10771	ZMYND11	No	No

## Sheet: smooth muscle cell related
Entrez ID	Symbol	Cytoskeleton Gene	Gene in GCNet
60	ACTB	Yes	Yes
10092	ARPC5	Yes	Yes
801	CALM1	Yes	Yes
122786	FRMD6	Yes	Yes
7114	TMSB4X	Yes	Yes
7168	TPM1	Yes	Yes
84617	TUBB6	Yes	Yes
7431	VIM	Yes	Yes
59	ACTA2	Yes	No
102	ADAM10	Yes	No
54443	ANLN	Yes	No
468	ATF4	Yes	No
10574	CCT7	Yes	No
25932	CLIC4	Yes	No
23603	CORO1C	Yes	No
55740	ENAH	Yes	No
7531	YWHAE	Yes	No
7756	ZNF207	Yes	No
25890	ABI3BP	No	No
308	ANXA5	No	No
22926	ATF6	No	No
8702	B4GALT4	No	No
9689	BZW1	No	No
81688	C6orf62	No	No
813	CALU	No	No
960	CD44	No	No
966	CD59	No	No
1000	CDH2	No	No
55783	CMTR2	No	No
51232	CRIM1	No	No
2919	CXCL1	No	No
6372	CXCL6	No	No
3576	CXCL8	No	No
1615	DARS	No	No
9249	DHRS3	No	No
2023	ENO1	No	No
2739	GLO1	No	No
2876	GPX1	No	No
26585	GREM1	No	No
51454	GULP1	No	No
3069	HDLBP	No	No
3074	HEXB	No	No
3091	HIF1A	No	No
3320	HSP90AA1	No	No
3552	IL1A	No	No
3553	IL1B	No	No
3624	INHBA	No	No
	LOC440917	No	No
4015	LOX	No	No
8076	MFAP5	No	No
27249	MMADHC	No	No
4312	MMP1	No	No
22916	NCBP2	No	No
4731	NDUFV3	No	No
8204	NRIP1	No	No
11163	NUDT4	No	No
26986	PABPC1	No	No
5069	PAPPA	No	No
5283	PIGH	No	No
10631	POSTN	No	No
5702	PSMC3	No	No
5743	PTGS2	No	No
11031	RAB31	No	No
5917	RARS	No	No
5999	RGS4	No	No
22836	RHOBTB3	No	No
6154	RPL26	No	No
6184	RPN1	No	No
5054	SERPINE1	No	No
871	SERPINH1	No	No
6451	SH3BGRL	No	No
81539	SLC38A1	No	No
8405	SPOP	No	No
5552	SRGN	No	No
7980	TFPI2	No	No
7045	TGFBI	No	No
7057	THBS1	No	No
4071	TM4SF1	No	No
80008	TMEM156	No	No
55754	TMEM30A	No	No
7296	TXNRD1	No	No
10054	UBA2	No	No
7358	UGDH	No	No
10600	USP16	No	No
9341	VAMP3	No	No
2547	XRCC6	No	No
81555	YIPF5	No	No
10168	ZNF197	No	No
221302	ZUFSP	No	No

## Sheet: muscle and heart related gene
Entrez ID	Symbol	Cytoskeleton Gene	Gene in GCNet
1674	DES	Yes	Yes
2274	FHL2	Yes	Yes
2318	FLNC	Yes	Yes
2597	GAPDH	Yes	Yes
2934	GSN	Yes	Yes
3315	HSPB1	Yes	Yes
10627	MYL12A	Yes	Yes
58498	MYL7	Yes	Yes
10398	MYL9	Yes	Yes
29895	MYLPF	Yes	Yes
8736	MYOM1	Yes	Yes
9172	MYOM2	Yes	Yes
58529	MYOZ1	Yes	Yes
51778	MYOZ2	Yes	Yes
10529	NEBL	Yes	Yes
9659	PDE4DIP	Yes	Yes
10611	PDLIM5	Yes	Yes
23433	RHOQ	Yes	Yes
8470	SORBS2	Yes	Yes
7134	TNNC1	Yes	Yes
7135	TNNI1	Yes	Yes
7139	TNNT2	Yes	Yes
7168	TPM1	Yes	Yes
7169	TPM2	Yes	Yes
58	ACTA1	Yes	No
70	ACTC1	Yes	No
88	ACTN2	Yes	No
226	ALDOA	Yes	No
1073	CFL2	Yes	No
1410	CRYAB	Yes	No
8048	CSRP3	Yes	No
27129	HSPB7	Yes	No
10324	KLHL41	Yes	No
11155	LDB3	Yes	No
4604	MYBPC1	Yes	No
4606	MYBPC2	Yes	No
4607	MYBPC3	Yes	No
4619	MYH1	Yes	No
4620	MYH2	Yes	No
4625	MYH7	Yes	No
4632	MYL1	Yes	No
4633	MYL2	Yes	No
4634	MYL3	Yes	No
9499	MYOT	Yes	No
4703	NEB	Yes	No
91624	NEXN	Yes	No
4892	NRAP	Yes	No
27295	PDLIM3	Yes	No
5318	PKP2	Yes	No
6445	SGCG	Yes	No
7871	SLMAP	Yes	No
10580	SORBS1	Yes	No
79933	SYNPO2L	Yes	No
29765	TMOD4	Yes	No
7125	TNNC2	Yes	No
7136	TNNI2	Yes	No
7137	TNNI3	Yes	No
7138	TNNT1	Yes	No
7140	TNNT3	Yes	No
7170	TPM3	Yes	No
7273	TTN	Yes	No
129446	XIRP2	Yes	No
7531	YWHAE	Yes	No
203	AK1	No	No
50808	AK3	No	No
27063	ANKRD1	No	No
487	ATP2A1	No	No
488	ATP2A2	No	No
498	ATP5A1	No	No
539	ATP5O	No	No
93974	ATPIF1	No	No
761	CA3	No	No
844	CASQ1	No	No
845	CASQ2	No	No
10983	CCNI	No	No
948	CD36	No	No
400916	CHCHD10	No	No
51142	CHCHD2	No	No
1158	CKM	No	No
1160	CKMT2	No	No
202333	CMYA5	No	No
1329	COX5B	No	No
1339	COX6A2	No	No
1340	COX6B1	No	No
1345	COX6C	No	No
1349	COX7B	No	No
1350	COX7C	No	No
1351	COX8A	No	No
1537	CYC1	No	No
11080	DNAJB4	No	No
1937	EEF1G	No	No
23741	EID1	No	No
1974	EIF4A2	No	No
2027	ENO3	No	No
346007	EYS	No	No
2170	FABP3	No	No
2167	FABP4	No	No
2273	FHL1	No	No
5348	FXYD1	No	No
2631	GBAS	No	No
3032	HADHB	No	No
3039	HBA1	No	No
3040	HBA2	No	No
3048	HBG2	No	No
148738	HFE2	No	No
192286	HIGD2A	No	No
126393	HSPB6	No	No
26353	HSPB8	No	No
3514	IGKC	No	No
3535	IGL	No	No
3679	ITGA7	No	No
	LOC100287143	No	No
4023	LPL	No	No
4060	LUM	No	No
4151	MB	No	No
4151	MB	No	No
4256	MGP	No	No
4502	MT2A	No	No
389125	MUSTN1	No	No
4694	NDUFA1	No	No
51079	NDUFA13	No	No
4697	NDUFA4	No	No
4702	NDUFA8	No	No
4716	NDUFB10	No	No
4725	NDUFS5	No	No
4878	NPPA	No	No
4879	NPPB	No	No
5213	PFKM	No	No
5224	PGAM2	No	No
5569	PKIA	No	No
5350	PLN	No	No
5730	PTGDS	No	No
5837	PYGM	No	No
8490	RGS5	No	No
728658	RPL13AP5	No	No
6155	RPL27	No	No
6160	RPL31	No	No
6168	RPL37A	No	No
6171	RPL41	No	No
6171	RPL41	No	No
6176	RPLP1	No	No
6222	RPS18	No	No
6229	RPS24	No	No
57142	RTN4	No	No
6271	S100A1	No	No
6284	S100A13	No	No
6415	SEPW1	No	No
10169	SERF2	No	No
23676	SMPX	No	No
8404	SPARCL1	No	No
10948	STARD3	No	No
79041	TMEM38A	No	No
54543	TOMM7	No	No
10345	TRDN	No	No
10975	UQCR11	No	No
7385	UQCRC2	No	No
27089	UQCRQ	No	No
8531	YBX3	No	No
64397	ZNF106	No	No
