# Supplementary material for: The Prediction of Key Cytoskeleton Components Involved in Glomerular Diseases Based on a Protein-Protein Interaction Network
Source: PLoS One. 2016 May 26;11(5):e0156024. doi: 10.1371/journal.pone.0156024 (PMC4882061; doi:10.1371/journal.pone.0156024)
Supplement: S6 Table — (XLS) [file pone.0156024.s006.xls]

## Sheet: Sheet1
Symbol	Entrez ID	DN	FSGS	IgA	MCD	Mn
MYH9	4627				UNDER	UNDER
SPTB	6710	UNDER	UNDER		UNDER	UNDER
EVL	51466			UNDER		UNDER
TMSB4X	7114
ARPC1B	10095	OVER	OVER	OVER		OVER
HIP1	3092	UNDER	UNDER	OVER
MTSS1	9788	UNDER	UNDER			OVER
FLNA	2316	OVER			UNDER
DIAPH2	1730	OVER
AIF1L	83543
SYNPO	11346
PARVB	29780	UNDER	UNDER	OVER	OVER
RDX	5962	UNDER	UNDER	UNDER	UNDER	UNDER
SPTBN1	6711	UNDER	OVER	OVER	UNDER	OVER
DBN1	1627	OVER	UNDER
PLS3	5358			UNDER
HCLS1	3059	OVER	OVER	OVER		OVER
MACF1	23499	UNDER		OVER	UNDER
FLNC	2318
CAP2	10486	OVER				OVER
PARVA	55742			UNDER
SHROOM2	357
PFN2	5217
CALD1	800	UNDER		UNDER	UNDER	OVER
TNNC1	7134	UNDER	UNDER	UNDER
ITGB1	3688	UNDER	UNDER	UNDER		OVER
PRKCE	5581	UNDER	UNDER	OVER
VILL	50853				UNDER	OVER
CAP1	10487	OVER	OVER	UNDER	UNDER
ABLIM2	84448
LIMCH1	22998	OVER	OVER	OVER		OVER
TWF2	11344	OVER	OVER
TMSB10	9168			OVER
CTNNA1	1495	UNDER	UNDER	UNDER	UNDER	UNDER
SSFA2	6744			UNDER
SYNE1	23345			OVER	UNDER
EZR	7430	UNDER	UNDER	UNDER	UNDER	UNDER
DST	667	UNDER	UNDER	OVER	OVER	OVER
DMD	1756	UNDER	UNDER	UNDER	UNDER
DAAM2	23500		OVER	OVER		OVER
ACTN4	81
PHACTR2	9749	UNDER	OVER	UNDER	UNDER	OVER
DSTN	11034			UNDER
GMFB	2764	OVER		UNDER		OVER
SYNE2	23224			OVER		UNDER
TMSB15B	286527	OVER	OVER
FLII	2314	OVER	OVER	OVER	UNDER
GMFG	9535		OVER	OVER		OVER
MYO1C	4641
TMSB4Y	9087	UNDER	UNDER	OVER		OVER
ENC1	8507	UNDER		UNDER		OVER
ARPC2	10109	OVER	OVER	OVER		OVER
ARPC5	10092			UNDER
MYO1B	4430	OVER		UNDER	UNDER	OVER
NEBL	10529	UNDER	UNDER	UNDER		UNDER
MYO1D	4642
MICAL2	9645	UNDER		OVER		UNDER
GSN	2934	UNDER	UNDER
TPM2	7169	UNDER	UNDER	UNDER	UNDER	OVER
TPM1	7168	OVER	OVER	UNDER		OVER
TMSB15A	11013	OVER	OVER	OVER	OVER	OVER
VCL	7414	UNDER			UNDER
TNNI1	7135	UNDER	UNDER
MSN	4478	OVER	OVER	OVER
S100A4	6275	OVER	OVER	OVER		OVER
TMOD1	7111					OVER
NOS3	4846			OVER		OVER
ADD1	118	UNDER	UNDER	UNDER	UNDER	UNDER
TNNT2	7139
MARCKSL1	65108	OVER	OVER
AIF1	199	UNDER	UNDER	UNDER	UNDER	UNDER
ACTR3	10096	OVER	OVER	UNDER		OVER
TPM4	7171	UNDER				OVER
TAGLN	6876	OVER	OVER	OVER		OVER
PTK2	5747			UNDER	UNDER
MYO1E	4643	UNDER			UNDER	OVER
SNTB2	6645	UNDER	UNDER	OVER	OVER	OVER
IQGAP2	10788	UNDER		UNDER
SPTAN1	6709	UNDER	UNDER	OVER	UNDER	UNDER
DAG1	1605	UNDER				OVER
MYLK	4638
INF2	64423
WASF3	10810	UNDER
RCSD1	92241
PPP1R18	170954
PDE4DIP	9659	UNDER		UNDER		UNDER
MPRIP	23164	UNDER	UNDER			UNDER
CYFIP1	23191	OVER	OVER	OVER		OVER
PLEKHH2	130271
PHACTR4	65979			UNDER		UNDER
MYRIP	25924	OVER		UNDER		UNDER
MICAL1	64780	OVER	OVER	OVER
SHROOM3	57619
PALLD	23022	UNDER		UNDER	UNDER	OVER
FXYD5	53827	UNDER	OVER	OVER	OVER	OVER
PDLIM5	10611	UNDER	UNDER	UNDER	UNDER	UNDER
PAWR	5074	UNDER	UNDER	UNDER		UNDER
SHANK3	85358
TRIOBP	11078	OVER	OVER		UNDER	OVER
MYO10	4651	OVER	OVER
MYOZ2	51778	OVER		OVER		OVER
MYO5C	55930	UNDER		UNDER		UNDER
TMOD3	29766			UNDER
FMN2	56776
ADD3	120	UNDER		UNDER
CORO2B	10391			UNDER
STK38L	23012	OVER	OVER	OVER	OVER	OVER
FHOD1	29109	OVER	OVER
MAP4	4134	UNDER		UNDER	UNDER	OVER
KIF1B	23095		UNDER			UNDER
JAK3	3718	UNDER	UNDER	OVER		OVER
MAPT	4137	UNDER	UNDER	UNDER
MAP1B	4131			UNDER		OVER
FES	2242	OVER	OVER	OVER
CEP192	55125
MAP7D1	55700	OVER	OVER	OVER		OVER
SH3PXD2B	285590
APC	324	UNDER	UNDER	UNDER	UNDER	OVER
SRGAP2	23380	UNDER	UNDER	UNDER	UNDER	UNDER
MAP9	79884
DYNC1I1	1780					OVER
ELMO1	9844	OVER	OVER	OVER
TUBB2A	7280	UNDER				OVER
NES	10763
PCM1	5108	UNDER	UNDER	UNDER	UNDER	UNDER
FGF13	2258
SFI1	9814	OVER		UNDER		UNDER
YWHAZ	7534	UNDER		UNDER		UNDER
VIM	7431				UNDER
PLCB4	5332	OVER		UNDER
SEPT6	23157	UNDER		OVER
CDC7	8317
CDC42EP4	23580	UNDER		UNDER	UNDER	UNDER
IP6K2	51447	UNDER		UNDER	UNDER	UNDER
TUBB6	84617			OVER		OVER
DDHD2	23259	UNDER	UNDER
HAUS3	79441	OVER	OVER	UNDER
SEPT5	5413	UNDER		UNDER
ELMO2	63916			UNDER
KLC1	3831	UNDER	OVER	UNDER	UNDER	OVER
SEPT2	4735			UNDER
RPS6KA2	6196	UNDER		UNDER	UNDER	OVER
P2RX4	5025	UNDER		OVER
NMT1	4836	UNDER		OVER	UNDER
TXNDC9	10190	OVER	OVER			OVER
ITGB1BP1	9270	UNDER				OVER
NFE2L2	4780			UNDER
PTPN12	5782	UNDER	UNDER	UNDER		OVER
VPS41	27072			UNDER
PLEKHH3	79990	UNDER		OVER		OVER
MID1	4281	OVER	OVER	OVER		OVER
SEMA4C	54910	OVER	OVER			OVER
MTMR2	8898	OVER		UNDER	UNDER
GAS2L1	10634	UNDER	UNDER			UNDER
SYNM	23336	UNDER	UNDER	OVER	OVER	OVER
SH2B2	10603	OVER		OVER		UNDER
SPECC1L	23384
FARP1	10160	OVER	OVER
PREPL	9581			UNDER
PDLIM2	64236			UNDER	UNDER
ACTB	60	UNDER		UNDER	UNDER
FARP2	9855					OVER
RAPH1	65059
KIF5B	3799	UNDER	OVER	UNDER
KIF2A	3796	OVER	OVER	UNDER	OVER	OVER
CEP63	80254	OVER		UNDER
SNCA	6622	UNDER				OVER
FRMD1	79981			UNDER		UNDER
SEPT11	55752	UNDER	UNDER	UNDER		UNDER
NEDD9	4739	UNDER	UNDER	UNDER	UNDER	UNDER
GRIK2	2898	UNDER		OVER		OVER
ROCK1	6093	UNDER		UNDER	UNDER
IFNGR1	3459	UNDER		UNDER	UNDER
FYN	2534	UNDER	UNDER		UNDER	UNDER
CETN3	1070	OVER		UNDER
TACC1	6867	UNDER	UNDER	UNDER	UNDER	UNDER
DCTN6	10671					OVER
PSEN2	5664	UNDER	UNDER	UNDER		OVER
CEP170	9859	OVER	OVER
LYN	4067	OVER	OVER	OVER		OVER
SNX31	169166
RAI14	26064		UNDER	UNDER	UNDER	UNDER
SEPT7	989
BPTF	2186	OVER				UNDER
ROCK2	9475	UNDER	UNDER			UNDER
ATM	472	OVER		UNDER		UNDER
FEZ1	9638	UNDER	OVER	OVER		OVER
NSFL1C	55968	UNDER		OVER	UNDER
DPYSL3	1809			OVER		OVER
CCDC53	51019	UNDER				OVER
CLIP1	6249	OVER		UNDER	UNDER	UNDER
CYLD	1540		OVER	OVER		UNDER
JAK2	3717		UNDER	UNDER
SMARCA2	6595	UNDER	UNDER	UNDER	OVER	UNDER
TUBA1A	7846	OVER
PTCH1	5727	UNDER	UNDER	UNDER	OVER	UNDER
DYNLL1	8655					OVER
CEP290	80184			UNDER
PRC1	9055	OVER	OVER
STAG2	10735	OVER		UNDER
PTPN21	11099	OVER		UNDER
FERMT2	10979	UNDER	UNDER	UNDER	UNDER	UNDER
FRMD6	122786
NDRG2	57447	UNDER		OVER		OVER
ZNF415	55786
KIF16B	55614			UNDER
BBS7	55212			UNDER		OVER
LMNA	4000	UNDER	UNDER	UNDER	UNDER
TUBGCP4	27229
CPEB1	64506		UNDER			UNDER
ACTG1	71	UNDER			UNDER	OVER
PAFAH1B1	5048	UNDER	OVER	UNDER	UNDER
BNIP2	663
ZNF185	7739	UNDER	UNDER	UNDER
FBXL7	23194			UNDER
FHL2	2274	OVER	OVER	OVER		OVER
MYCBP2	23077	OVER		UNDER	UNDER
CLASP2	23122	OVER		UNDER		UNDER
TSPYL2	64061		UNDER	UNDER	UNDER	UNDER
MYL12A	10627	OVER		UNDER		OVER
MTCL1	23255
LMNB2	84823	UNDER		OVER
MAPRE2	10982	UNDER	UNDER			OVER
DES	1674	UNDER		OVER		OVER
APP	351	OVER	OVER	UNDER
PDLIM1	9124	OVER	OVER	OVER		OVER
EML1	2009	OVER	OVER	UNDER		OVER
PLK4	10733	UNDER	UNDER	UNDER		UNDER
TRAF5	7188		UNDER		UNDER
CDC42EP2	10435
NRP1	8829	UNDER	UNDER	OVER		OVER
PPP1R12A	4659	OVER	OVER	UNDER
ARHGEF10	9639			OVER		UNDER
ERC2	26059
ATXN7	6314	OVER		UNDER
PHF1	5252			OVER
TGFB1I1	7041	OVER
SGCE	8910					OVER
SPRY2	10253		UNDER	UNDER	UNDER
GAS2	2620	OVER	OVER	OVER		OVER
EVI5	7813	UNDER		UNDER		OVER
SORBS3	10174	UNDER	UNDER
OBSL1	23363	UNDER		OVER		OVER
TPPP	11076	UNDER	UNDER
SORBS2	8470	OVER	OVER	OVER
TNKS	8658	UNDER		UNDER		UNDER
TACC2	10579	UNDER	UNDER	UNDER		UNDER
CSTA	1475	OVER	OVER	OVER
ANXA1	301					OVER
GAPDH	2597				UNDER
HSPB1	3315		OVER	OVER		OVER
GNAI2	2771	UNDER		OVER		UNDER
S100A8	6279	OVER		OVER	UNDER
SLC25A5	292
RB1	5925	UNDER	UNDER	UNDER
S100A9	6280				UNDER
H1F0	3005
HSPA1A	3303			UNDER	UNDER	UNDER
GNAI3	2773	OVER	OVER	UNDER
CNP	1267	OVER	OVER
FGR	2268	OVER	OVER	OVER		OVER
TPR	7175	UNDER		UNDER		OVER
SKI	6497	UNDER		OVER
TPT1	7178	OVER		UNDER		UNDER
SELE	6401			OVER
RHOQ	23433	OVER		UNDER
GJA1	2697			UNDER	UNDER
CAPN2	824	UNDER	UNDER	UNDER		OVER
VCAM1	7412	OVER
POLR2C	5432			OVER	UNDER
RAB5A	5868	UNDER		UNDER
KITLG	4254	UNDER	UNDER	OVER		OVER
PRKACB	5567
JAK1	3716	OVER	OVER
LOR	4014	UNDER				OVER
CRHBP	1393			OVER
MYL9	10398	UNDER	UNDER	UNDER	UNDER	UNDER
RPA1	6117	UNDER		UNDER
ERCC5	2073			UNDER	UNDER
GTF2E1	2960			UNDER
CDC27	996	UNDER	OVER	UNDER		OVER
CDC25B	994
ADORA1	134			OVER		OVER
PRKAR2B	5577	UNDER	UNDER	UNDER	UNDER	UNDER
CTNNB1	1499			UNDER	UNDER	UNDER
PTPN7	5778
PRKCI	5584	UNDER	UNDER	UNDER	UNDER	UNDER
IQGAP1	8826	UNDER	OVER	UNDER		OVER
CSNK1A1	1452	UNDER		UNDER	UNDER
CSNK1D	1453			UNDER	UNDER
FNTA	2339			UNDER		OVER
ARRB1	408	UNDER		OVER		OVER
RAB28	9364			UNDER		UNDER
MYOM1	8736			OVER	OVER	OVER
ARHGDIB	397	OVER	OVER
ITGA8	8516	UNDER	OVER	OVER		OVER
TERF1	7013	UNDER		UNDER
MYOM2	9172
MYL6	4637	OVER		UNDER		OVER
RHOA	387			UNDER
HNRNPK	3190		OVER	UNDER
CALM1	801	UNDER	OVER	UNDER	UNDER	OVER
PPP2CB	5516	UNDER		UNDER	OVER	UNDER
GNB2L1	10399	OVER	OVER	OVER
ADAM17	6868			UNDER	UNDER
S100A12	6283				UNDER
CBX1	10951	OVER		UNDER
PPP2R2B	5521	UNDER	UNDER	OVER	OVER	OVER
CDC42EP1	11135
RELB	5971			OVER		OVER
MYL7	58498	UNDER				OVER
ID3	3399		OVER	OVER		OVER
TEK	7010	UNDER	UNDER	OVER		OVER
AKAP12	9590	OVER		UNDER	UNDER	UNDER
MCL1	4170	UNDER		UNDER	UNDER	UNDER
CKAP4	10970			UNDER	UNDER
DHX9	1660	UNDER	UNDER
SPOCK1	6695		UNDER	UNDER
CAMSAP2	23271
AHNAK	79026	UNDER	UNDER	UNDER	UNDER	UNDER
IFFO1	25900	OVER
CHD3	1107	OVER		OVER		OVER
PTPN13	5783	UNDER	UNDER	UNDER	UNDER
PAK1	5058			UNDER		UNDER
CBX3	11335	OVER	OVER	UNDER
IFIT5	24138	OVER
CUL3	8452			UNDER
RIN1	9610			UNDER
MVP	9961		OVER	OVER	UNDER
PEA15	8682					OVER
TCEA2	6919	UNDER	UNDER	UNDER	UNDER	UNDER
MAPRE1	22919
TBCE	6905	UNDER		UNDER		OVER
CCDC85B	11007	UNDER		OVER	OVER	OVER
DPYSL2	1808			UNDER		UNDER
SGCB	6443					OVER
NTRK2	4915	UNDER	UNDER	OVER		OVER
MYLK3	91807			UNDER		OVER
LRRFIP1	9208	OVER		UNDER
C2CD3	26005	OVER		UNDER	UNDER
EPB41L5	57669	UNDER	UNDER	UNDER
ODF2	4957
CTNNAL1	8727		OVER			OVER
LDLRAP1	26119	OVER	OVER	OVER		OVER
HAUS6	54801	OVER		UNDER		UNDER
FNBP1L	54874			UNDER		UNDER
FRY	10129	UNDER		UNDER
MYLIP	29116	UNDER				OVER
CDC42BPA	8476	UNDER		OVER		OVER
KIAA0368	23392	UNDER		UNDER	UNDER
TPGS2	25941
DNAJC24	120526	OVER			OVER
FGD6	55785	OVER		OVER
CEP68	23177		OVER	UNDER
CLIP2	7461	OVER		OVER
MAGI2	9863	UNDER		UNDER	UNDER	UNDER
MIB1	57534
LRRC49	54839		OVER	OVER		OVER
NOSTRIN	115677
DDX60	55601
ABI1	10006	UNDER		UNDER	UNDER	UNDER
AHI1	54806	UNDER		UNDER		OVER
CEP112	201134
ALMS1	7840	OVER	OVER	UNDER
BICD2	23299	OVER
NEK7	140609				UNDER	OVER
PARD3	56288	UNDER		UNDER	UNDER	OVER
ARAP3	64411	OVER	OVER	OVER	OVER	OVER
PIBF1	10464	OVER				UNDER
TRIB2	28951	UNDER				OVER
TOPBP1	11073	OVER		UNDER		UNDER
APPBP2	10513	UNDER	UNDER	UNDER	UNDER	UNDER
RND1	27289	UNDER
KAT2B	8850	OVER		UNDER		UNDER
KLK6	5653	UNDER
PPP2R3C	55012	OVER	OVER			OVER
MYLPF	29895	UNDER	UNDER			OVER
KIAA1279	26128
ZNF274	10782			UNDER
MAP6	4135
CHAMP1	283489
MARK4	57787	OVER		UNDER
FNBP1	23048			UNDER	UNDER
MYADM	91663
FAM129B	64855
TBCB	1155	UNDER	OVER	OVER		OVER
PKP4	8502	UNDER	UNDER	UNDER	UNDER	UNDER
NDN	4692	UNDER
LYST	1130	UNDER	UNDER	OVER		OVER
AKAP9	10142	UNDER		UNDER		UNDER
MARVELD1	83742
TPPP3	51673	UNDER				OVER
UACA	55075
TNKS1BP1	85456
MAP1LC3B	81631			UNDER	UNDER
PNN	5411	OVER		UNDER		UNDER
OBFC1	79991					OVER
CCSER2	54462
MYOZ1	58529	UNDER				OVER
LATS2	26524
STAU2	27067
SYBU	55638		UNDER
PSD3	23362	UNDER		UNDER
PLK2	10769	OVER	OVER
ACTR10	55860	OVER
CLIC5	53405	UNDER		UNDER
NCKIPSD	51517	UNDER	UNDER	OVER		OVER
MARK1	4139	UNDER				OVER
TRPC4	7223	UNDER		OVER	OVER	OVER
AKAP11	11215			UNDER		UNDER
CDC42EP3	10602	UNDER	UNDER	UNDER	UNDER	OVER
MTUS1	57509	UNDER	OVER			OVER
DENND2A	27147	OVER				UNDER
YEATS2	55689	UNDER		OVER		OVER
CDC14A	8556	UNDER	UNDER	UNDER		OVER
SMC3	9126	UNDER		UNDER		OVER
FAM65B	9750		UNDER	UNDER		UNDER
NME7	29922			UNDER
CD2AP	23607			UNDER
CFAP20	29105
ARFGEF2	10564	UNDER	UNDER	UNDER
GABARAPL2	11345			OVER		OVER
JAKMIP2	9832					OVER
CLIP3	25999
SGIP1	84251
REEP1	65055	OVER		UNDER	OVER	OVER
