# Supplementary material for: The Prediction of Key Cytoskeleton Components Involved in Glomerular Diseases Based on a Protein-Protein Interaction Network
Source: PLoS One. 2016 May 26;11(5):e0156024. doi: 10.1371/journal.pone.0156024 (PMC4882061; doi:10.1371/journal.pone.0156024)
Supplement: S7 Table — (XLS) [file pone.0156024.s007.xls]

## Sheet: Disease Genes
Entrez ID	Symbol
81	ACTN4
79934	ADCK4
9370	ADIPOQ
54443	ANLN
335	APOA1
348	APOE
8542	APOL1
363	AQP6
396	ARHGDIA
578	BAK1
624	BDKRB2
80114	BICC1
655	BMP7
712	C1QA
727	C5
729	C6
977	CD151
23607	CD2AP
941	CD80
1026	CDKN1A
3075	CFH
81494	CFHR5
3426	CFI
1184	CLCN5
1191	CLU
80790	CMIP
1282	COL4A1
1285	COL4A3
1286	COL4A4
1287	COL4A5
1288	COL4A6
27235	COQ2
286204	CRB2
1497	CTNS
7852	CXCR4
8526	DGKE
1773	DNASE1
1956	EGFR
2013	EMP2
7430	EZR
22909	FAN1
2192	FBLN1
2204	FCAR
2243	FGA
26281	FGF20
2335	FN1
80144	FRAS1
2625	GATA3
2717	GLA
10020	GNE
2934	GSN
1839	HBEGF
3162	HMOX1
6928	HNF1B
9742	IFT140
150084	IGSF5
64423	INF2
3675	ITGA3
3727	JUND
10656	KHDRBS3
55243	KIRREL
84063	KIRREL2
84623	KIRREL3
9365	KL
3913	LAMB2
3931	LCAT
4010	LMX1B
4036	LRP2
406967	MIR192
4582	MUC1
4643	MYO1E
4750	NEK1
284086	NEK8
4815	NINJ2
4853	NOTCH2
4867	NPHP1
27031	NPHP3
4868	NPHS1
7827	NPHS2
4952	OCRL
169611	OLFML2A
5076	PAX2
80310	PDGFD
5177	PEE1
5310	PKD1
22925	PLA2R1
5329	PLAUR
51196	PLCE1
130271	PLEKHH2
127435	PODN
5420	PODXL
5624	PROC
5800	PTPRO
374462	PTPRQ
10928	RALBP1
5972	REN
950	SCARB2
7356	SCGB1A1
6343	SCT
6344	SCTR
6401	SELE
6403	SELP
8710	SERPINB7
6514	SLC2A2
50485	SMARCAL1
6943	TCF21
23371	TENC1
7021	TFAP2B
7040	TGFB1
221981	THSD7A
91147	TMEM67
7225	TRPC6
7369	UMOD
7422	VEGFA
7428	VHL
57728	WDR19
84942	WDR73
7490	WT1
126374	WTIP
63929	XPNPEP3
6935	ZEB1
9839	ZEB2
100653384	IGAN2
574045	HNP1
100689213	GFND1
101154649	MBNP
59331	RFH1
60498	IGAN1

## Sheet: OMIM Entries
MIM Number	Title	Entrez Gene ID	Symbol
*604638	ACTININ, ALPHA-4; ACTN4	81	ACTN4
#603278	FOCAL SEGMENTAL GLOMERULOSCLEROSIS 1; FSGS1	81	ACTN4
#105200	AMYLOIDOSIS, FAMILIAL VISCERAL	335	APOA1
#611771	LIPOPROTEIN GLOMERULOPATHY; LPG	348	APOE
107741	APOLIPOPROTEIN E; APOE	348	APOE
*601383	AQUAPORIN 6; AQP6	363	AQP6
#615244	NEPHROTIC SYNDROME, TYPE 8; NPHS8	396	ARHGDIA
*601925	RHO GDP-DISSOCIATION INHIBITOR ALPHA; ARHGDIA	396	ARHGDIA
*600516	BCL2 ANTAGONIST KILLER 1; BAK1	578	BAK1
*113503	BRADYKININ RECEPTOR B2; BDKRB2	624	BDKRB2
*112267	BONE MORPHOGENETIC PROTEIN 7; BMP7	655	BMP7
*120550	COMPLEMENT COMPONENT 1, q SUBCOMPONENT, A CHAIN; C1QA	712	C1QA
*120900	COMPLEMENT COMPONENT 5; C5	727	C5
*217050	COMPLEMENT COMPONENT 6; C6	729	C6
*112203	CD80 ANTIGEN; CD80	941	CD80
*602257	SCAVENGER RECEPTOR CLASS B, MEMBER 2; SCARB2	950	SCARB2
*602243	CD151 ANTIGEN; CD151	977	CD151
*116899	CYCLIN-DEPENDENT KINASE INHIBITOR 1A; CDKN1A	1026	CDKN1A
#308990	PROTEINURIA, LOW MOLECULAR WEIGHT, WITH HYPERCALCIURIA AND NEPHROCALCINOSIS	1184	CLCN5
*185430	CLUSTERIN; CLU	1191	CLU
*120130	COLLAGEN, TYPE IV, ALPHA-1; COL4A1	1282	COL4A1
#611773	ANGIOPATHY, HEREDITARY, WITH NEPHROPATHY, ANEURYSMS, AND MUSCLE CRAMPS; HANAC	1282	COL4A1
*120070	COLLAGEN, TYPE IV, ALPHA-3; COL4A3	1285	COL4A3
#141200	HEMATURIA, BENIGN FAMILIAL; BFH	1285	COL4A3
233450	GOODPASTURE SYNDROME	1285	COL4A3
*120131	COLLAGEN, TYPE IV, ALPHA-4; COL4A4	1286	COL4A4
#301050	ALPORT SYNDROME, X-LINKED; ATS	1287	COL4A5
*303630	COLLAGEN, TYPE IV, ALPHA-5; COL4A5	1287	COL4A5
#308940	LEIOMYOMATOSIS, DIFFUSE, WITH ALPORT SYNDROME; DL-ATS	1288	COL4A6
#219900	CYSTINOSIS, LATE-ONSET JUVENILE OR ADOLESCENT NEPHROPATHIC TYPE	1497	CTNS
#219800	CYSTINOSIS, NEPHROPATHIC; CTNS	1497	CTNS
*125505	DEOXYRIBONUCLEASE I; DNASE1	1773	DNASE1
*126150	HEPARIN-BINDING EGF-LIKE GROWTH FACTOR; HBEGF	1839	HBEGF
*131550	EPIDERMAL GROWTH FACTOR RECEPTOR; EGFR	1956	EGFR
*131550	EPIDERMAL GROWTH FACTOR RECEPTOR; EGFR	1956	EGFR
*602334	EPITHELIAL MEMBRANE PROTEIN 2; EMP2	2013	EMP2
*135820	FIBULIN 1; FBLN1	2192	FBLN1
*147045	Fc FRAGMENT OF IgA, RECEPTOR FOR; FCAR	2204	FCAR
*134820	FIBRINOGEN, A ALPHA POLYPEPTIDE; FGA	2243	FGA
#601894	GLOMERULOPATHY WITH FIBRONECTIN DEPOSITS 2; GFND2	2335	FN1
*135600	FIBRONECTIN 1; FN1	2335	FN1
#146255	HYPOPARATHYROIDISM, SENSORINEURAL DEAFNESS, AND RENAL DISEASE; HDR	2625	GATA3
#301500	FABRY DISEASE	2717	GLA
#105120	AMYLOIDOSIS, FINNISH TYPE	2934	GSN
#609814	COMPLEMENT FACTOR H DEFICIENCY; CFHD	3075	CFH
#235400	HEMOLYTIC UREMIC SYNDROME, ATYPICAL, SUSCEPTIBILITY TO, 1; AHUS1	3075	CFH
*134370	COMPLEMENT FACTOR H; CFH	3075	CFH
#614034	HEME OXYGENASE 1 DEFICIENCY; HMOX1D	3162	HMOX1
#610984	COMPLEMENT FACTOR I DEFICIENCY; CFID	3426	CFI
#614748	INTERSTITIAL LUNG DISEASE, NEPHROTIC SYNDROME, AND EPIDERMOLYSIS BULLOSA, CONGENITAL	3675	ITGA3
*165162	ONCOGENE JUN-D; JUND	3727	JUND
#609049	PIERSON SYNDROME	3913	LAMB2
*150325	LAMININ, BETA-2; LAMB2	3913	LAMB2
#614199	NEPHROTIC SYNDROME, TYPE 5, WITH OR WITHOUT OCULAR ABNORMALITIES; NPHS5	3913	LAMB2
#245900	LECITHIN:CHOLESTEROL ACYLTRANSFERASE DEFICIENCY	3931	LCAT
*602575	LIM HOMEOBOX TRANSCRIPTION FACTOR 1, BETA; LMX1B	4010	LMX1B
#161200	NAIL-PATELLA SYNDROME; NPS	4010	LMX1B
*600073	LOW DENSITY LIPOPROTEIN RECEPTOR-RELATED PROTEIN 2; LRP2	4036	LRP2
#174000	MEDULLARY CYSTIC KIDNEY DISEASE 1; MCKD1	4582	MUC1
#614131	FOCAL SEGMENTAL GLOMERULOSCLEROSIS 6; FSGS6	4643	MYO1E
*601479	MYOSIN IE; MYO1E	4643	MYO1E
#263520	SHORT-RIB THORACIC DYSPLASIA 6 WITH OR WITHOUT POLYDACTYLY; SRTD6	4750	NEK1
*607297	NERVE INJURY-INDUCED PROTEIN 2; NINJ2	4815	NINJ2
*600275	NOTCH, DROSOPHILA, HOMOLOG OF, 2; NOTCH2	4853	NOTCH2
#610205	ALAGILLE SYNDROME 2; ALGS2	4853	NOTCH2
#256100	NEPHRONOPHTHISIS 1; NPHP1	4867	NPHP1
*602716	NEPHRIN; NPHS1	4868	NPHS1
#256300	NEPHROTIC SYNDROME, TYPE 1; NPHS1	4868	NPHS1
#309000	LOWE OCULOCEREBRORENAL SYNDROME; OCRL	4952	OCRL
#616002	FOCAL SEGMENTAL GLOMERULOSCLEROSIS 7; FSGS7	5076	PAX2
#120330	PAPILLORENAL SYNDROME; PAPRS	5076	PAX2
*167409	PAIRED BOX GENE 2; PAX2	5076	PAX2
%189800	PREECLAMPSIA/ECLAMPSIA 1; PEE1	5177	PEE1
#173900	POLYCYSTIC KIDNEY DISEASE 1; PKD1	5310	PKD1
*601313	POLYCYSTIN 1; PKD1	5310	PKD1
*173391	PLASMINOGEN ACTIVATOR RECEPTOR, UROKINASE-TYPE; PLAUR	5329	PLAUR
*602632	PODOCALYXIN-LIKE; PODXL	5420	PODXL
*612283	PROTEIN C; PROC	5624	PROC
*600579	PROTEIN-TYROSINE PHOSPHATASE, RECEPTOR-TYPE, O; PTPRO	5800	PTPRO
#614196	NEPHROTIC SYNDROME, TYPE 6; NPHS6	5800	PTPRO
#613092	HYPERURICEMIC NEPHROPATHY, FAMILIAL JUVENILE, 2; HNFJ2	5972	REN
*182099	SECRETIN; SCT	6343	SCT
*182098	SECRETIN RECEPTOR; SCTR	6344	SCTR
*131210	SELECTIN E; SELE	6401	SELE
*173610	SELECTIN P; SELP	6403	SELP
#227810	FANCONI-BICKEL SYNDROME; FBS	6514	SLC2A2
#137920	RENAL CYSTS AND DIABETES SYNDROME; RCAD	6928	HNF1B
*189909	ZINC FINGER E BOX-BINDING HOMEOBOX 1; ZEB1	6935	ZEB1
*603306	TRANSCRIPTION FACTOR 21; TCF21	6943	TCF21
*601601	TRANSCRIPTION FACTOR AP2-BETA; TFAP2B	7021	TFAP2B
*190180	TRANSFORMING GROWTH FACTOR, BETA-1; TGFB1	7040	TGFB1
*603652	TRANSIENT RECEPTOR POTENTIAL CATION CHANNEL, SUBFAMILY C, MEMBER 6; TRPC6	7225	TRPC6
#603965	FOCAL SEGMENTAL GLOMERULOSCLEROSIS 2; FSGS2	7225	TRPC6
*192020	SECRETOGLOBIN, FAMILY 1A, MEMBER 1; SCGB1A1	7356	SCGB1A1
#162000	HYPERURICEMIC NEPHROPATHY, FAMILIAL JUVENILE, 1; HNFJ1	7369	UMOD
#609886	GLOMERULOCYSTIC KIDNEY DISEASE WITH HYPERURICEMIA AND ISOSTHENURIA	7369	UMOD
#603860	MEDULLARY CYSTIC KIDNEY DISEASE 2; MCKD2	7369	UMOD
#603933	MICROVASCULAR COMPLICATIONS OF DIABETES, SUSCEPTIBILITY TO, 1; MVCD1	7422	VEGFA
*608537	VHL GENE; VHL	7428	VHL
*123900	VILLIN 2; VIL2	7430	EZR
*607102	WT1 GENE; WT1	7490	WT1
#194080	DENYS-DRASH SYNDROME; DDS	7490	WT1
#136680	FRASIER SYNDROME	7490	WT1
*604766	PODOCIN; NPHS2	7827	NPHS2
#600995	NEPHROTIC SYNDROME, TYPE 2; NPHS2	7827	NPHS2
*162643	CHEMOKINE, CXC MOTIF, RECEPTOR 4; CXCR4	7852	CXCR4
#615008	NEPHROTIC SYNDROME, TYPE 7; NPHS7	8526	DGKE
*601440	DIACYLGLYCEROL KINASE, EPSILON, 64-KD; DGKE	8526	DGKE
#612551	FOCAL SEGMENTAL GLOMERULOSCLEROSIS 4, SUSCEPTIBILITY TO; FSGS4	8542	APOL1
*603357	SERPIN PEPTIDASE INHIBITOR, CLADE B (OVALBUMIN), MEMBER 7; SERPINB7	8710	SERPINB7
604824	KLOTHO; KL	9365	KL
*605441	ADIPOCYTE-, C1q-, AND COLLAGEN DOMAIN-CONTAINING; ADIPOQ	9370	ADIPOQ
#266920	SHORT-RIB THORACIC DYSPLASIA 9 WITH OR WITHOUT POLYDACTYLY; SRTD9	9742	IFT140
*605802	ZINC FINGER E BOX-BINDING HOMEOBOX 2; ZEB2	9839	ZEB2
*603824	UDP-N-ACETYLGLUCOSAMINE 2-EPIMERASE/N-ACETYLMANNOSAMINE KINASE; GNE	10020	GNE
*610421	KH DOMAIN-CONTAINING, RNA-BINDING, SIGNAL TRANSDUCTION-ASSOCIATED PROTEIN 3; KHDRBS3	10656	KHDRBS3
*605801	RALA-BINDING PROTEIN 1; RALBP1	10928	RALBP1
#614817	INTERSTITIAL NEPHRITIS, KARYOMEGALIC; KMIN	22909	FAN1
*604939	PHOSPHOLIPASE A2 RECEPTOR 1; PLA2R1	22925	PLA2R1
*607717	TENSIN-LIKE C1 DOMAIN-CONTAINING PHOSPHATASE; TENC1	23371	TNS2
*604241	CD2-ASSOCIATED PROTEIN; CD2AP	23607	CD2AP
#615721	RENAL HYPODYSPLASIA/APLASIA 2; RHDA2	26281	FGF20
*605558	FIBROBLAST GROWTH FACTOR 20; FGF20	26281	FGF20
#208540	RENAL-HEPATIC-PANCREATIC DYSPLASIA 1; RHPD1	27031	NPHP3
#607426	COENZYME Q10 DEFICIENCY, PRIMARY, 1; COQ10D1	27235	COQ2
#242900	IMMUNOOSSEOUS DYSPLASIA, SCHIMKE TYPE	50485	SMARCAL1
#610725	NEPHROTIC SYNDROME, TYPE 3; NPHS3	51196	PLCE1
*616027	ACTIN-BINDING PROTEIN ANILLIN; ANLN	54443	ANLN
#616032	FOCAL SEGMENTAL GLOMERULOSCLEROSIS 8; FSGS8	54443	ANLN
*607428	KIN OF IRRE-LIKE; KIRREL	55243	KIRREL
#614377	NEPHRONOPHTHISIS 13; NPHP13	57728	WDR19
%161900	RENAL FAILURE, PROGRESSIVE, WITH HYPERTENSION; RFH1	59331	RFH1
%161950	IgA NEPHROPATHY, SUSCEPTIBILITY TO, 1; IGAN1	60498	IGAN1
#613159	NEPHRONOPHTHISIS-LIKE NEPHROPATHY 1; NPHPL1	63929	XPNPEP3
*610982	INVERTED FORMIN 2; INF2	64423	INF2
*615567	AARF DOMAIN-CONTAINING KINASE 4; ADCK4	79934	ADCK4
*614295	BICAUDAL C, DROSOPHILA, HOMOLOG OF, 1; BICC1	80114	BICC1
*607830	FRAS1 GENE; FRAS1	80144	FRAS1
*609673	PLATELET-DERIVED GROWTH FACTOR D; PDGFD	80310	PDGFD
*610112	C-MAF-INDUCING PROTEIN	80790	CMIP
#614809	CFHR5 DEFICIENCY	81494	CFHR5
*608593	COMPLEMENT FACTOR H-RELATED 5; CFHR5	81494	CFHR5
*607762	KIN OF IRRE-LIKE 2; KIRREL2	84063	KIRREL2
*607761	KIN OF IRRE-LIKE 3; KIRREL3	84623	KIRREL3
*616144	WD REPEAT-CONTAINING PROTEIN 73; WDR73	84942	WDR73
#251300	GALLOWAY-MOWAT SYNDROME; GAMOS	84942	WDR73
*609884	TRANSMEMBRANE PROTEIN 67; TMEM67	91147	TMEM67
*614790	WT1-INTERACTING PROTEIN; WTIP	126374	WTIP
*608661	PODOCAN; PODN	127435	PODN
*612723	PLECKSTRIN HOMOLOGY DOMAIN-CONTAINING PROTEIN, FAMILY H, MEMBER 2; PLEKHH2	130271	PLEKHH2
*610638	JUNCTIONAL ADHESION MOLECULE 4	150084	IGSF5
*615899	OLFACTOMEDIN-LIKE 2A; OLFML2A	169611	OLFML2A
*612249	THROMBOSPONDIN TYPE-1 DOMAIN-CONTAINING PROTEIN 7A; THSD7A	221981	THSD7A
#615415	RENAL-HEPATIC-PANCREATIC DYSPLASIA 2; RHPD2	284086	NEK8
*609720	CRUMBS, DROSOPHILA, HOMOLOG OF, 2; CRB2	286204	CRB2
*603317	PROTEIN-TYROSINE PHOSPHATASE, RECEPTOR-TYPE, Q; PTPRQ	374462	PTPRQ
#613391	DEAFNESS, AUTOSOMAL RECESSIVE 84A; DFNB84A	374462	PTPRQ
*610939	MICRO RNA 192; MIR192	406967	MIR192
%608026	HYPERTENSIVE NEPHROPATHY; HNP1	574045	HNP1
#203780	ALPORT SYNDROME, AUTOSOMAL RECESSIVE	12851286	COL4A3,COL4A4
%613944	IgA NEPHROPATHY, SUSCEPTIBILITY TO, 2; IGAN2	100653384	IGAN2
%137950	GLOMERULOPATHY WITH FIBRONECTIN DEPOSITS 1; GFND1	100689213	GFND1
%614692	MEMBRANOUS NEPHROPATHY, SUSCEPTIBILITY TO; MBNP	101154649	MBNP
