# Supplementary material for: The Prediction of Key Cytoskeleton Components Involved in Glomerular Diseases Based on a Protein-Protein Interaction Network
Source: PLoS One. 2016 May 26;11(5):e0156024. doi: 10.1371/journal.pone.0156024 (PMC4882061; doi:10.1371/journal.pone.0156024)
Supplement: S8 Table — (XLS) [file pone.0156024.s008.xls]

## Sheet: relationship
OMIM ID	Title	APPBP2	ADD1	SRGAP2	AHNAK	PRKAR2B	STK38L	CTNNA1	RDX	PCM1	TCEA2	FERMT2	NEDD9	PRKCI
105200	AMYLOIDOSIS, FAMILIAL VISCERAL													208
120330	PAPILLORENAL SYNDROME; PAPRS								371	975		626
127350	DYSCHONDROSTEOSIS AND NEPHRITIS											373
137920	RENAL CYSTS AND DIABETES SYNDROME; RCAD									606				198
137950	GLOMERULOPATHY WITH FIBRONECTIN DEPOSITS 1; GFND1													968
141200	HEMATURIA, BENIGN FAMILIAL; BFH													954
144700	RENAL CELL CARCINOMA 1; RCC1										798
146255	HYPOPARATHYROIDISM, SENSORINEURAL DEAFNESS, AND RENAL DISEASE; HDR													584
161200	NAIL-PATELLA SYNDROME; NPS										372	203
161900	RENAL FAILURE, PROGRESSIVE, WITH HYPERTENSION; RFH1													254
161950	IgA NEPHROPATHY, SUSCEPTIBILITY TO, 1; IGAN1													765
162000	HYPERURICEMIC NEPHROPATHY, FAMILIAL JUVENILE, 1; HNFJ1						686							191
173900	POLYCYSTIC KIDNEY DISEASE 1; PKD1							70			813	565	883
194080	DENYS-DRASH SYNDROME; DDS									981
203780	ALPORT SYNDROME, AUTOSOMAL RECESSIVE													299
208540	RENAL-HEPATIC-PANCREATIC DYSPLASIA 1; RHPD1													601
219800	CYSTINOSIS, NEPHROPATHIC; CTNS													316
219900	CYSTINOSIS, LATE-ONSET JUVENILE OR ADOLESCENT NEPHROPATHIC TYPE													693
227810	FANCONI-BICKEL SYNDROME; FBS						455							272
233450	GOODPASTURE SYNDROME													776
235400	HEMOLYTIC UREMIC SYNDROME, ATYPICAL, SUSCEPTIBILITY TO, 1; AHUS1													711
242900	IMMUNOOSSEOUS DYSPLASIA, SCHIMKE TYPE										496	335		803
245900	LECITHIN:CHOLESTEROL ACYLTRANSFERASE DEFICIENCY													422
247800	LYMPHOPENIC HYPERGAMMAGLOBULINEMIA, ANTIBODY DEFICIENCY, AUTOIMMUNE HEMOLYTIC ANEMIA, AND GLOMERULONEPHRITIS		326								938
248760	MARFANOID HABITUS WITH MICROCEPHALY AND GLOMERULONEPHRITIS								533			150
251300	GALLOWAY-MOWAT SYNDROME; GAMOS								80			285		501
256100	NEPHRONOPHTHISIS 1; NPHP1									393				533
256300	NEPHROTIC SYNDROME, TYPE 1; NPHS1													193
263520	SHORT-RIB THORACIC DYSPLASIA 6 WITH OR WITHOUT POLYDACTYLY; SRTD6										748	439
266920	SHORT-RIB THORACIC DYSPLASIA 9 WITH OR WITHOUT POLYDACTYLY; SRTD9									537
301050	ALPORT SYNDROME, X-LINKED; ATS													361
301500	FABRY DISEASE													183
305800	MEMBRANOPROLIFERATIVE GLOMERULONEPHRITIS, X-LINKED	361
308940	LEIOMYOMATOSIS, DIFFUSE, WITH ALPORT SYNDROME; DL-ATS												889	148
309000	LOWE OCULOCEREBRORENAL SYNDROME; OCRL													534
600995	NEPHROTIC SYNDROME, TYPE 2; NPHS2						835							437
601313	POLYCYSTIN 1; PKD1							14						635
601894	GLOMERULOPATHY WITH FIBRONECTIN DEPOSITS 2; GFND2													578
603278	FOCAL SEGMENTAL GLOMERULOSCLEROSIS 1; FSGS1													439
603860	MEDULLARY CYSTIC KIDNEY DISEASE 2; MCKD2													62
604442	NONPAPILLARY RENAL CARCINOMA 1					954
605074	RENAL CELL CARCINOMA, PAPILLARY					791
605642	THYROID CARCINOMA, PAPILLARY, WITH PAPILLARY RENAL NEOPLASIA			935	771	347				343	842
607665	TUBULOINTERSTITIAL NEPHRITIS WITH UVEITIS; TINU ACUTE TUBULOINTERSTITIAL NEPHRITIS, INCLUDED; ATIN, INCLUDED													902
608026	HYPERTENSIVE NEPHROPATHY; HNP1									802

## Sheet: annotation
All the numeric values stand for the specific rankings for each gene in each phenotype's prediction
