# Supplementary material for: The Prediction of Key Cytoskeleton Components Involved in Glomerular Diseases Based on a Protein-Protein Interaction Network
Source: PLoS One. 2016 May 26;11(5):e0156024. doi: 10.1371/journal.pone.0156024 (PMC4882061; doi:10.1371/journal.pone.0156024)
Supplement: S9 Table — (XLS) [file pone.0156024.s009.xls]

## Sheet: Sheet1
Gene symbol	Primers	Sequences
ADD1	Forward	TCTGCTCCGTGATGTCAGTT
	Reverse	GTGGTTTTGGTCATGGGGTC
AHNAK	Forward	ATCACTGGGCCATCACTCAA
	Reverse	TGCCACATCAATGCCAACTC
AIF1	Forward	CGTCATCTCCCCACCTAAGG
	Reverse	TGGACTGCAGATCCTCATCA
APPBP2	Forward	CCTTCAGTAGACGGTGCTCT
	Reverse	TCGAAACCAGTGGAGCATCT
ARAP3	Forward	CTTACCCACCCAAATCCCCT
	Reverse	GTTCTCAGTCCAGTGCTCCT
β-actin	Forward	AGCCATGTACGTAGCCATCC
	Reverse	GCTGTGGTGGTGAAGCTGTA
CTNNA1	Forward	CTGCCATAGATAAAATGACCAAGAAG
	Reverse	TACGTGGTCCATGACAGCTTTG
EZR	Forward	GCTCAAGGACAGTGCTATGC
	Reverse	TCTTCGGGGTCAACTTGTCA
FERMT2	Forward	GCGGCAAGAGAGAAGAACTG
	Reverse	TTTGCACGCGTTGAGAGAAA
MYL9	Forward	TGGACGAGATGTACCGTGAG
	Reverse	CACCCTGTGCGTCTTAATGG
NEDD9	Forward	AATTCCCCTGTGATGCTCCA
	Reverse	TGGATTCTGTCGGTACCTCG
PCM1	Forward	CTTGGGTGGCATCAAACTCC
	Reverse	TGTTGCCTAGGTCGTCTGTT
PDLIM5	Forward	CTGTTTTGTGTGTGTGGCCT
	Reverse	CTTTCACAACACACGGAGCA
PKP4	Forward	CTTGCTGATGATGGTGACCG
	Reverse	TACCCCTCTCATCTCACCCA
PRKAR2B	Forward	CCACAGAACATGGCTTTGCT
	Reverse	AGACTTCTTTCCACCACCGT
PRKCI	Forward	CCACAAGCTGAGAGGAAGGA
	Reverse	ACTCCCCACAAGCTTAGGAC
RDX	Forward	CTGCCTGCAAGTACGTGATC
	Reverse	AACAGACATGCAGCACACAG
SRGAP2	Forward	GCCAGCAACTCCAGGATGAC
	Reverse	GCATTGTACATGTGATATGTCTTCATG
STK38L	Forward	TGATCCAGCCAGAACCACAT
	Reverse	TAAGTTCCTTGCAGCCGGTA
TACC1	Forward	GCGTGCTAGAAGGGTTCAAG
	Reverse	GACCGAACCTGAGCGATTTC
TCEA2	Forward	ATCAGAGGAGATGGCCAGTG
	Reverse	TAGGTGGTCATGGGCTCATC
